# Supplementary material for: Effectiveness of sprint interval training in enhancing adolescent physical fitness: a systematic review and meta-analysis
Source: PeerJ. 2026 Jun 2;14:e21252. doi: 10.7717/peerj.21252 (PMC13239486; doi:10.7717/peerj.21252)
Supplement: Supplemental Information 1 [file peerj-14-21252-s001.xlsx]

## Sheet: Sheet1
No.	Author	Publication year	Title	Reasons for Inclusion and Exclusion
1	Ojeda-Aravena, A. Herrera-Valenzuela, T. Valdés-Badilla, P. Martín, E. B. Cancino-López, J. Gallardo, J. A. Zapata-Bastías, J. García-García, J. M.	2021	Inter-Individual variability of a high-intensity interval training with specific techniques vs. repeated sprints program in sport-related fitness of taekwondo athletes	Control group intervention inconsistent
2	Buchheit, M. Mendez-Villanueva, A. Quod, M. Quesnel, T. Ahmaidi, S.	2010	Improving acceleration and repeated sprint ability in well-trained adolescent handball players: speed versus sprint interval training.	Control group intervention inconsistent
3	Racil, G. Chelly, M. S. Coquart, J. Padulo, J. Teodor, D. F. Russo, L.	2023	Long- and Short-Term High-Intensity Interval Training on Lipid Profile and Cardiovascular Disorders in Obese Male Adolescents.	Control group intervention inconsistent
4	Bouguezzi, R. Negra, Y. Sammoud, S. Uthoff, A. Moran, J. Behrens, M. Chaabene, H.	2024	The Effects of Volume-Matched 1- and 2-Day Repeated Backward Sprint Training Formats on Physical Performance in Youth Male Soccer Players	Control group intervention inconsistent
5	Julian, V. Costa, D. O'Malley, G. Metz, L. Fillon, A. Miguet, M. Cardenoux, C. Dutheil, F. Boirie, Y. Duclos, M. et al.,	2022	Bone Response to High-Intensity Interval Training versus Moderate-Intensity Continuous Training in Adolescents with Obesity	Control group intervention inconsistent
6	Yan, Shuren Kim, Yonghwan Choi, Yongchul	2022	Aerobic and Anaerobic Fitness according to High-Intensity Interval Training Frequency in Youth Soccer Players in the Last Stage of Rehabilitation	Control group intervention inconsistent
7	Tadiotto, Maiara Cristina Corazza, Patricia Ribeiro Paes Menezes-Junior, Francisco Jose de Moraes-Junior, Frederico Bento de Tozo, Tatiana Aparecida Affornali Purim, Kátia Sheylla Malta Mota, Jorge Leite, Neiva	2023	Effects and individual response of continuous and interval training on adiponectin concentration, cardiometabolic risk factors, and physical fitness in overweight adolescents	Control group intervention inconsistent
8	Zwinkels, Maremka Verschuren, Olaf de Groot, Janke F. Backx, Frank J. G. Wittink, Harriet Visser-Meily, Anne Takken, Tim	2019	Effects of High-Intensity Interval Training on Fitness and Health in Youth With Physical Disabilities	Control group intervention inconsistent
9	Liu, G.	2023	IMPACT OF HIGH-INTENSITY INTERVAL TRAINING ON BODY MASS INDEX IN COLLEGE STUDENTS	Control group intervention inconsistent
10	Thomakos, P. Tsekos, P. Tselios, Z. Spyrou, K. Katsikas, C. Tsoukos, A. Bogdanis, G. C.	2024	Effects of Two In-Season Short High-Intensity Interval Training Formats on Aerobic and Neuromuscular Performance in Young Soccer Players	Control group intervention inconsistent
11	Faude, O. Schnittker, R. Schulte-Zurhausen, R. Müller, F. Meyer, T.	2013	High intensity interval training vs. high-volume running training during pre-season conditioning in high-level youth football: a cross-over trial	Control group intervention inconsistent
12	Faude, O. Steffen, A. Kellmann, M. Meyer, T.	2014	The Effect of Short-Term Interval Training During the Competitive Season on Physical Fitness and Signs of Fatigue: A Crossover Trial in High-Level Youth Football Players	Control group intervention inconsistent
13	da Silva, M. R. Waclawovsky, G. Perin, L. Camboim, I. Eibel, B. Lehnen, A. M.	2020	Effects of high-intensity interval training on endothelial function, lipid profile, body composition and physical fitness in normal-weight and overweight-obese adolescents: A clinical trial	Control group intervention inconsistent
14	Su, W. Liu, J. Wang, A. Zhang, H. Sun, Y. Yan, Z. Svensson, M. Yu, J. G. Zhao, L.	2025	Distinct lipidomic profiles but similar improvements in aerobic capacity following sprint interval training versus moderate-intensity continuous training in male adolescents	Control group intervention inconsistent
15	Clemente, F. M. Soylu, Y. Arslan, E. Kilit, B. Garrett, J. van den Hoek, D. Badicu, G. Filipa Silva, A.	2022	Can high-intensity interval training and small-sided games be effective for improving physical fitness after detraining? A parallel study design in youth male soccer players	Control group intervention inconsistent
16	Huang, Guoyuan Chen, Yang Lee, ByungChan Qiu, Yipeng Mao, Aqiang Liang, Maolong Liu, Maojie	2025	A study on the effects of modified sprint interval trainingon physical fitness test scores and the quantitative and dose-response relationships among Chinese male university students	Control group intervention inconsistent
17	Beyer, Kyle S. Stout, Jeffrey R. Redd, Michael J. Baker, Kayla M. Church, David D. Bergstrom, Haley C. Hoffman, Jay R. Fukuda, David H.	2020	Effect of somatic maturity on the aerobic and anaerobic adaptations to sprint interval training	Control group intervention inconsistent
18	Nobari, H. Silva, A. F. Vali, N. Clemente, F. M.	2023	Comparing the physical effects of combining small-sided games with short high-intensity interval training or repeated sprint training in youth soccer players: A parallel-study design	Control group intervention inconsistent
19	Kilit, B. Chmura, P. Arslan, E. Soylu, Y. Radziminski, L.	2025	Effects of 2 Combined Training Protocols on the Aerobic and Anaerobic Fitness, Technical Skills, and Psychophysiological Responses in Young Soccer Players	Control group intervention inconsistent
20	Duan, C. Kim, Y. Park, Y.	2024	Effects of speed-agility-quickness training and sprint interval training on physiological and physical performance, and sports enjoyment in young soccer players	Control group intervention inconsistent
21	Rabbani, M. Bambaeichi, E. Esfarjani, F. Rabbani, A.	2018	SPEED-BASED HIGH-INTENSITY INTERVAL APPROACH AS AN ALTERNATIVE TO HEART RATE TRAINING: SIMILAR GAIN WITH LESS PAIN	Data Issues (Missing Data, Lack of Pretest Data)
22	Burns, S. F. Oo, H. H. Tran, A. T.	2012	Effect of Sprint Interval Exercise on Postexercise Metabolism and Blood Pressure in Adolescents	Data Issues (Missing Data, Lack of Pretest Data)
23	Abassi, W. Ouerghi, N. Feki, M. Jebabli, N. Andrade, M. S. Bouassida, A. Sousa, C. V. Nikolaidis, P. T. Weiss, K. Knechtle, B.	2023	Effects of moderate- vs. high-intensity interval training on physical fitness, enjoyment, and affective valence in overweight/obese female adolescents: a pre-/post-test study	Include
24	Sun, F. Williams, C. A. Sun, Q. Hu, F. Zhang, T.	2024	Effect of eight-week high-intensity interval training versus moderate-intensity continuous training programme on body composition, cardiometabolic risk factors in sedentary adolescents	Include
25	Racil, G. Zouhal, H. Elmontassar, W. Ben Abderrahmane, A. De Sousa, M. V. Chamari, K. Amri, M. Coquart, J. B.	2016	Plyometric exercise combined with high-intensity interval training improves metabolic abnormalities in young obese females more so than interval training alone	Include
26	Racil, G. Ben Ounis, O. Hammouda, O. Kallel, A. Zouhal, H. Chamari, K. Amri, M.	2013	Effects of high vs. moderate exercise intensity during interval training on lipids and adiponectin levels in obese young females	Include
27	Martin-Smith, R. Buchan, D. S. Baker, J. S. Macdonald, M. J. Sculthorpe, N. F. Easton, C. Knox, A. Grace, F. M.	2019	Sprint Interval Training and the School Curriculum: benefits Upon Cardiorespiratory Fitness, Physical Activity Profiles, and Cardiometabolic Risk Profiles of Healthy Adolescents	Include
28	Martin, R. Buchan, D. S. Baker, J. S. Young, J. Sculthorpe, N. Grace, F. M.	2015	Sprint interval training (SIT) is an effective method to maintain cardiorespiratory fitness (CRF) and glucose homeostasis in Scottish adolescents	Include
29	Xu, H. Song, J. Li, G. Wang, H.	2024	Optimal Prescription for Superior Outcomes: a Comparative Analysis of Inter-Individual Variability in Adaptations to Small-Sided Games and Short Sprint Interval Training in Young Basketball Players	Include
30	Seo, M. W. Lee, J. M. Jung, H. C. Jung, S. W. Song, J. K.	2019	Effects of Various Work-to-rest Ratios during High-intensity Interval Training on Athletic Performance in Adolescents	Include
31	Michailidis, Y. Ganotakis, C. Motsanos, N. Metaxas, T.	2023	The effects of an HIIT program on young soccer players' physical performance	Include
32	Salus, M. Tillmann, V. Remmel, L. Unt, E. Maestu, E. Parm, U. Magi, A. Tali, M. Jurimae, J.	2022	Effect of supervised sprint interval training on cardiorespiratory fitness and body composition in adolescent boys with obesity	Include
33	Meng, C. Yucheng, T. Shu, L. Yu, Z.	2022	Effects of school-based high-intensity interval training on body composition, cardiorespiratory fitness and cardiometabolic markers in adolescent boys with obesity: a randomized controlled trial	Include
34	Ferley, Derek D. Scholten, Shane Vukovich, Matthew D.	2020	Combined Sprint Interval, Plyometric, and Strength Training in Adolescent Soccer Players: Effects on Measures of Speed, Strength, Power, Change of Direction, and Anaerobic Capacity	Include
35	Derakhti, M. Bremec, D. Kambic, T. Ten Siethoff, L. Psilander, N.	2022	Four Weeks of Power Optimized Sprint Training Improves Sprint Performance in Adolescent Soccer Players	Include
36	Chuensiri, N. Suksom, D. Tanaka, H.	2018	Effects of High-Intensity Intermittent Training on Vascular Function in Obese Preadolescent Boys	Include
37	Cao, M. Tang, Y. Zou, Y.	2022	Integrating High-Intensity Interval Training into a School Setting Improve Body Composition, Cardiorespiratory Fitness and Physical Activity in Children with Obesity: a Randomized Controlled Trial	Include
38	Boer, P. H. Meeus, M. Terblanche, E. Rombaut, L. Wandele, I. D. Hermans, L. Gysel, T. Ruige, J. Calders, P.	2014	The influence of sprint interval training on body composition, physical and metabolic fitness in adolescents and young adults with intellectual disability: a randomized controlled trial	Include
39	Abassi, W. Ouerghi, N. Nikolaidis, P. T. Hill, L. Racil, G. Knechtle, B. Feki, M. Bouassida, A.	2022	Interval Training with Different Intensities in Overweight/Obese Adolescent Females	Include
40	Abassi, W. Ouerghi, N. Ghouili, H. Haouami, S. Bouassida, A.	2020	Greater effects of high- compared with moderate-intensity interval training on thyroid hormones in overweight/obese adolescent girls	Include
41	Duffield, R. King, M. Skein, M.	2009	Recovery of voluntary and evoked muscle performance following intermittent-sprint exercise in the heat.	Lack of Required Indicators
42	Ouergui, I. Delleli, S. Messaoudi, H. Bridge, C. A. Chtourou, H. Franchini, E. Ardigò, L. P.	2023	Repeated High-Intensity Technique Training and Repeated Sprint Training Elicit Similar Adjustment in Physiological Responses But Divergent Perceptual Responses and Combat-Related Performances in Adolescent Taekwondo Matches.	Lack of Required Indicators
43	Dinarvandi, F. Sharifi, H. Dehnou, V. V. Khosravi, A.	2020	Effect of two weeks of sprint interval training combined with omega-3 consumption on serum levels of irisin, bdnf and lipid profile in overweight girls	Lack of Required Indicators
44	Chua, Terence Aziz, Abdul Rashid Chia, Michael	2020	Four Minutes of Sprint Interval Training Had No Acute Effect on Improving Alertness, Mood, and Memory of Female Primary School Children and Secondary School Adolescents: A Randomized Controlled Trial	Lack of Required Indicators
45	Oliveira, Fernanda Almeida-Neto, Paulo Júnior, Geraldo Barroso Cavalcanti Ururahy, Marcela Abbott Galvão Dantas, Maria Angela Cabral, Breno Guilherme De Araujo Tinoco Dantas, Paulo Moreira Silva	2025	Influence of repeated sprint exercise on leukocyte morphology in adolescent athletes at different biological maturation rates	Lack of Required Indicators
46	Hazell, Tom J. Olver, T. Dylan Hamilton, Craig D. Lemon P, W. R.	2012	Two Minutes of Sprint-Interval Exercise Elicits 24-hr Oxygen Consumption Similar to That of 30 min of Continuous Endurance Exercise	Lack of Required Indicators
47	Amiri-Farsani, P. Rezaeimanesh, D. Alijani, E.	2011	The effect of eight-week sprint and endurance interval training on some lung volumes and capacities in female nonathletic students at Islamic Azad University of Abadan	Lack of Required Indicators
48	Pinos, Adam J. Bentley, David J. Logan-Sprenger, Heather M.	2021	The Effects of Anaerobic Swim Ergometer Training on Sprint Performance in Adolescent Swimmers	Lack of Required Indicators
49	Farley, Oliver R. L. Secomb, Josh L. Parsonage, Joanna R. Lundgren, Lina E. Abbiss, Chris R. Sheppard, Jeremy M.	2016	Five Weeks of Sprint and High-Intensity Interval Training Improves Paddling Performance in Adolescent Surfers	Lack of Required Indicators
50	Wei, LiXin Zheng, YaFei	2024	Can trainability constrain physical fitness adaptations to small-sided games and high-intensity interval training in young male basketball players? a prospective cohort study	Non all out exercise
51	González-Gálvez, N. López-Gil, J. F. Espeso-Garcia, A. Abenza-Cano, L. Mateo-Orcajada, A. Vaquero-Cristóbal, R.	2024	Effectiveness of high intensity and sprint interval training on metabolic biomarkers, body composition, and physical fitness in adolescents: randomized controlled trial	Non all out exercise
52	González-Gálvez, N. Soler-Marín, A. Abelleira-Lamela, T. Abenza-Cano, L. Mateo-Orcajada, A. Vaquero-Cristóbal, R.	2024	Eight weeks of high-intensity interval vs. sprint interval training effects on overweight and obese adolescents carried out during the cool-down period of physical education classes: randomized controlled trial	Non all out exercise
53	Zheng, B. Xu, Q. Zhang, J.	2025	Combining HIIT with Small-Sided Soccer Games Enhances Cardiometabolic and Physical Fitness More Than Each Alone in Overweight Youth: A Randomized Controlled Study	Non all out exercise
54	Nayiroglu, S. Yilmaz, A. K. Silva, A. F. Silva, R. Nobari, H. Clemente, F. M.	2022	Effects of small-sided games and running-based high-intensity interval training on body composition and physical fitness in under-19 female soccer players	Non all out exercise
55	Wen, X. Song, F. Yang, L. Xu, Q.	2024	Small-Sided Soccer Games Promote Greater Adaptations on Vertical Jump and Change-of-Direction Deficit and Similar Adaptations in Aerobic Capacity than High-Intensity Interval Training in Females	Non all out exercise
56	Li, Z. Liu, Y. Han, X. Zhou, Z.	2023	Effects of running-based versus body-weight-based high-intensity interval training on physical fitness in healthy adolescents	Non all out exercise
57	Hazell, Tom J MacPherson, Rebecca EK Gravelle, Braden MR Lemon, Peter WR	2010	10 or 30-s sprint interval training bouts enhance both aerobic and anaerobic performance	Non-adolescents
58	Trilk, Jennifer L Singhal, Arpit Bigelman, Kevin A Cureton, Kirk J	2011	Effect of sprint interval training on circulatory function during exercise in sedentary, overweight/obese women	Non-adolescents
59	Han, Seunguk Lee, Hyungkyu Kim, Hyungkee Kim, Dasol Choi, Changkyu Park, Jihong	2017	A 6-week Sprint Interval Training Program Changes Anaerobic Power, Quadriceps Moment, and Subcutaneous Tissue Thickness.	Non-adolescents
60	Wang, Yu Jia, Ningxin Zhou, Yanan Fu, Linlin Fan, Lixia Li, Bin	2023	A comparison of the effects of remote coaching HIIT training and combined exercise training on the physical and mental health of university students.	Non-adolescents
61	García-De Frutos, J. M. Orquín-Castrillón, F. J. Marcos-Pardo, P. J. Rubio-Arias, JÁ Martínez-Rodríguez, A.	2021	Acute Effects of Work Rest Interval Duration of 3 HIIT Protocols on Cycling Power in Trained Young Adults.	Non-adolescents
62	Estes, Rebekah R. Malinowski, Amy Piacentini, Meredith Thrush, David Salley, Eric Losey, Cassidy Hayes, Erik	2017	The Effect of High Intensity Interval Run Training on Cross-sectional Area of the Vastus Lateralis in Untrained College Students.	Non-adolescents
63	Beato, M. Bianchi, M. Coratella, G. Merlini, M. Drust, B.	2022	A Single Session of Straight Line and Change-of-Direction Sprinting per Week Does Not Lead to Different Fitness Improvements in Elite Young Soccer Players	Non-adolescents
64	García-Suárez, P. C. Rentería, I. García Wong-Avilés, P. Franco-Redona, F. Gómez-Miranda, L. M. Aburto-Corona, J. A. Plaisance, E. P. Moncada-Jiménez, J. Jiménez-Maldonado, A.	2020	Hemodynamic Adaptations Induced by Short-Term Run Interval Training in College Students	Non-adolescents
65	Rhibi, F. Abderrahman, A. B. Prioux, J. Clark, C. C. T. Bideau, B. Besbes, S. Hackney, A. C. Granacher, U. Zouhal, H.	2022	Effects of different training intensities in high-intensity interval training (HIIT) on maximal aerobic velocity, hematological and muscle-damage markers in healthy young adults	Non-adolescents
66	Cano-Montoya, J. Rojas Vargas, M. Báez Vargas, S. Núñez Vergara, C. Martínez Huenchullán, S. Gallegos, F. Álvarez, C. Izquierdo, M.	2025	Impact of resistance and high-intensity interval training on body composition, physical function, and temporal dynamics of adaptation in older women with impaired cardiometabolic health: a randomized clinical trial	Non-adolescents
67	Rhibi, F. Dhahbi, W. Jebabli, N. Bideau, B. Prioux, J. Ben-attia, M. Ben Abderrahman, A.	2022	Optimization of high-intensity-interval-training program intensity to improve aerobic performance in healthy active subjects	Non-adolescents
68	Huang, W. C. Chiu, P. C. Ho, C. H.	2022	The Sprint-Interval Exercise Using a Spinning Bike Improves Physical Fitness and Ameliorates Primary Dysmenorrhea Symptoms Through Hormone and Inflammation Modulations: A Randomized Controlled Trial	Non-adolescents
69	Ito, G. Feeley, M. Sawai, T. Nakata, H. Otsuki, S. Nakahara, H. Miyamoto, T.	2024	High-intensity interval training improves respiratory and cardiovascular adjustments before and after initiation of exercise	Non-adolescents
70	Lu, Y. Wiltshire, H. D. Baker, J. S. Wang, Q.	2021	The Effects of Running Compared with Functional High-Intensity Interval Training on Body Composition and Aerobic Fitness in Female University Students	Non-adolescents
71	Sijie, T. Hainai, Y. Fengying, Y. Jianxiong, W.	2012	High intensity interval exercise training in overweight young women	Non-adolescents
72	Yalman, Ali Telli Atalay, Orçin Ünver, Fatma Şenol, Hande Taşkin, Harun	2021	The sub-acute effects of high-intensity interval training in healthy young adults: respiratory parameters, aerobic capacity and perceived stress	Non-adolescents
73	de Sousa, Arilson F. M. Medeiros, André R. Benitez-Flores, Stefano Del Rosso, Sebastián Stults-Kolehmainen, Matthew Boullosa, Daniel A.	2018	Improvements in Attention and Cardiac Autonomic Modulation After a 2-Weeks Sprint Interval Training Program: A Fidelity Approach	Non-adolescents
74	Boer, P. H.	2019	SPRINT INTERVAL TRAINING VS. HIGH INTENSITY INTERVAL TRAINING IN UNTRAINED UNIVERSITY STUDENTS	Non-adolescents
75	Arede, Jorge Wells, Jack Williams, Mark Garcia, Franc Schöllhorn, Wolfgang	2025	Velocity-Based Curve Differential Repeated Sprinting Training: A Novel Approach to Shape Physical Performance in Young Basketball Players.	Non-randomized controlled trial
76	Thomakos, Pierros Spyrou, Konstantinos Tsoukos, Athanasios Katsikas, Christos Bogdanis, Gregory C.	2023	High-Intensity Interval Training Combined with High-Load Strength Training Improves Aerobic Fitness, Match Goals and Match Result during the In-Season Period in Under-19 Soccer Players	Non-randomized controlled trial
77	Huerta Ojeda, Álvaro Galdames Maliqueo, Sergio Cataldo Guerra, Marianela Barahona Fuentes, Guillermo Rozas Villanueva, Tania Cáceres Serrano, Pablo	2017	Effects of a high intensity interval training on the aerobic capacity of adolescents	Non-randomized controlled trial
78	Fang, Bin Kim, Yonghwan Choi, Moonyoung	2021	Effect of Cycle-Based High-Intensity Interval Training and Moderate to Moderate-Intensity Continuous Training in Adolescent Soccer Players	Non-randomized controlled trial
79	Wright, M. D. Hurst, C. Taylor, J. M.	2016	Contrasting effects of a mixed-methods high-intensity interval training intervention in girl football players.	Other interval trainings
80	de Freitas, Fábio Zago, Mariana R. Antônio, Maria Ângela Brandão, Maria Ângela Bellomo Videira-Silva, António	2025	Integrating remote high-intensity interval training into multi-component obesity treatment for adolescents: Impacts on body composition, fitness, and lifestyle.	Other interval trainings
81	Nct	2017	Effect of High-intensity Intermittent Games on Cardiorespiratory Fitness and Body Composition in Children	Other interval trainings
82	ChiCtr	2021	The effects of high intensity interval training on the normal weight obesity female university students	Other interval trainings
83	Nct	2016	Effect of a 4-week Fun Fast Interval Training (FFIT) Activity Programme on Physical Fitness and Quality of Life in Adolescent School Pupils	Other interval trainings
84	Hu, Q	2023	IMPACTS OF INTERMITTENT HIGH-INTENSITY TRAINING ON AEROBICS STUDENTS’ PERFORMANCE	Other interval trainings
85	Poon, Eric Tsz-Chun Li, Hong-Yat Little, Jonathan Peter Wong, Stephen Heung-Sang Ho, Robin Sze-Tak	2024	Effects of High Intensity Interval Training on Cognitive Flexibility Among Female Teenagers	Other interval trainings
86	Actrn	2017	Embedding High Intensity Interval Training (HIIT) into the school day: the Burn 2 Learn pilot trial for senior school students	Other interval trainings
87	Actrn	2020	Evaluating the efficacy of a high intensity interval training program (Sport-HIIT) on health and well-being among adolescents’ participating in organised-sport	Other interval trainings
88	Costigan, S. A. Eather, N. Plotnikoff, R. C. Taaffe, D. R. Pollock, E. Kennedy, S. G. Lubans, D. R.	2015	Preliminary efficacy and feasibility of embedding high intensity interval training into the school day: a pilot randomized controlled trial	Other interval trainings
89	Nct	2024	The Benefits of a High-intensity Interval Training Intervention Delivered in a School Setting Among Adolescents	Other interval trainings
90	R. B. R	2024	The effect of high-intensity interval training (HIIT) in Physical Education classes on physical fitness, mental health and cognitive performance of high school students	Other interval trainings
91	Sukri, N. M. Ahmad, A. Roos, N. A. Nordin, M. F. Halim, F. N. Gnanou, J. V. Manaf, F. A.	2024	Effects of 12-Week Tabata Training on Selected Health-Related Fitness Component in Healthy Untrained Students from Malaysia	Other interval trainings
92	Martínez-Díaz, Inmaculada C. Carrasco, Luis	2021	Neurophysiological Stress Response and Mood Changes Induced by High-Intensity Interval Training: A Pilot Study	Other interval trainings
93	Wang, M. J. Zhang, J. W.	2023	EFFECT OF HIGH-INTENSITY INTERVAL TRAINING ON FOOTBALL PLAYERS' PERFORMANCE	Other interval trainings
94	Domaradzki, Jarosław Koźlenia, Dawid Popowczak, Marek	2023	The Prevalence of Responders and Non-Responders for Body Composition, Resting Blood Pressure, Musculoskeletal, and Cardiorespiratory Fitness after Ten Weeks of School-Based High-Intensity Interval Training in Adolescents	Other interval trainings
95	Massamba, Anasthase Dufour, Stéphane P. Favret, Fabrice Hureau, Thomas J.	2021	Small-Sided Games Are Not as Effective as Intermittent Running to Stimulate Aerobic Metabolism in Prepubertal Soccer Players	Other interval trainings
96	Martínez-Vizcaíno, V. Soriano-Cano, A. Garrido-Miguel, M. Cavero-Redondo, I. Medio, E. P. Madrid, V. M. Martínez-Hortelano, J. A. Berlanga-Macías, C. Sánchez-López, M.	2022	The effectiveness of a high-intensity interval games intervention in schoolchildren: A cluster-randomized trial	Other interval trainings
97	Hu, J. Liu, M. Yang, R. Wang, L. Liang, L. Yang, Y. Jia, S. Chen, R. Liu, Q. Ren, Y. et al.,	2022	Effects of high-intensity interval training on improving arterial stiffness in Chinese female university students with normal weight obese: a pilot randomized controlled trial	Other interval trainings
98	Meßler, C. F. Holmberg, H. C. Sperlich, B.	2018	Multimodal Therapy Involving High-Intensity Interval Training Improves the Physical Fitness, Motor Skills, Social Behavior, and Quality of Life of Boys With ADHD: A Randomized Controlled Study	Other interval trainings
99	Domaradzki, J. Kozlenia, D. Popowczak, M.	2022	The Relative Importance of Age at Peak Height Velocity and Fat Mass Index in High-Intensity Interval Training Effect on Cardiorespiratory Fitness in Adolescents: A Randomized Controlled Trial	Other interval trainings
100	Ma, D. Silva, R. M. Xu, Q. Wang, K. Zhao, Z.	2024	Jumping Interval Training: An Effective Training Method for Enhancing Anaerobic, Aerobic, and Jumping Performances in Aerobic Gymnastics	Other interval trainings
101	Jovanovic, R. Živkovic, M. Stankovic, M. Zoretic, D. Trajkovic, N.	2024	Effects of school-based high-intensity interval training on health-related fitness in adolescents	Other interval trainings
102	Jiang, L. Zhang, Y. Wang, Z. Wang, Y.	2024	Acute interval running induces greater excess post-exercise oxygen consumption and lipid oxidation than isocaloric continuous running in men with obesity	Other interval trainings
103	Quezada-Munoz, Y. Rodriguez-Artigas, P. Aravena-Sagardia, P. Barramuno, M. Herrera-Valenzuela, T. Guzman-Munoz, E. Branco, B. H. M. Valdes-Badilla, P. A.	2021	Effects of a High-Intensity Interval Training Program on Body Composition and Physical Fitness in Female Field Hockey Players	Other interval trainings
104	Subekti, N. Hidayatullah, M. F. Syaifullah, R. Setiyadi, N. A. Warthadi, A. N.	2025	The effect of four-week high-intensity interval training on increasing physical fitness and specific speed in young Pencak Silat athletes	Other interval trainings
105	Ketelhut, S. Ketelhut, K. Ketelhut, S. R. Ketelhut, R. G.	2024	Effects of School-Based High-Intensity Interval Training on Hemodynamic Parameters and Heart Rate Variability: A Randomized Controlled Trial	Other interval trainings
106	Ojeda-Aravena, A. Herrera-Valenzuela, T. Valdés-Badilla, P. Martín, E. B. Cancino-López, J. Gallardo, J. A. Zapata-Bastías, J. García-García, J. M.	2021	Effects of High-Intensity Interval Training With Specific Techniques on Jumping Ability and Change of Direction Speed in Karate Athletes: An Inter-individual Analysis	Other interval trainings
107	García-Suárez, Patricia Concepción Canton-Martínez, Ermilo Rentería, Iván Moura Antunes, Barbara Machado-Parra, Juan Pablo Aburto-Corona, Jorge Alberto Gómez-Miranda, Luis Mario Jiménez-Maldonado, Alberto	2022	Remote, Whole-Body Interval Training Improves Muscular Endurance and Cardiac Autonomic Control in Young Adults	Other interval trainings
108	Ketelhut, S. Kirchenberger, T. Ketelhut, R. G.	2020	Hemodynamics in young athletes following high-intensity interval or moderate-intensity continuous training	Other interval trainings
109	Yang, Y. Peng, Y. Min, Q. Lian, Y. Wang, D. Song, X. Zhou, L.	2025	Effects of combined high-intensity interval and moderate-intensity continuous training vs. moderate-intensity continuous training alone in male adolescents: a randomized controlled trial	Other interval trainings
110	Harrison, C. B. Kinugasa, T. Gill, N. Kilding, A. E.	2015	Aerobic Fitness for Young Athletes: Combining Game-based and High-intensity Interval Training	Other interval trainings
111	Liu, H. Li, Y. X.	2023	EFFECTS OF HIGH-INTENSITY INTERVALTRAINING ON THE ANAEROBIC CAPACITY OF WRESTLERS	Other interval trainings
112	Tottori, N. Morita, N. Ueta, K. Fujita, S.	2019	Effects of High Intensity Interval Training on Executive Function in Children Aged 8-12 Years	Other interval trainings
113	Faelli, Emanuela Panascì, Marco Ferrando, Vittoria Codella, Roberto Bisio, Ambra Ruggeri, Piero	2022	High-Intensity Interval Training for Rowing: Acute Responses in National-Level Adolescent Males	Other interval trainings
114	Mitic, P. Jovanovic, R. Stojanovic, N. Barišic, V. Trajkovic, N.	2024	Enhancing Adolescent Physical Fitness and Well-Being: A School-Based High-Intensity Interval Training Program	Other interval trainings
115	Haghighi, A. H. Hosseini, S. B. Askari, R. Shahrabadi, H. Ramirez-Campillo, R.	2024	Effects of plyometric compared to high-intensity interval training on youth female basketball player's athletic performance	Other interval trainings
116	Actrn	2019	High-intensity interval training for health and fitness in males with overweight or obesity	Reports not retrieved
117	Juhanna, I. V. Adiatmika, I. G. Wahyuni, N.	2018	Anaerobic threshold is significantly enhanced by high intensity interval training (HIIT) in balinese athletic students	Reports not retrieved
118	Nct	2023	Effects of High-Intensity Interval Training on Physical Fitness, Skills, and Tactical Performance, 12 Weeks High-Intensity Interval Training	Reports not retrieved
119	Nct	2017	A Comparison of High-intensity Interval Training Protocols on Health and Fitness	Reports not retrieved
120	Zhao, P. W. Zhang, X. S. Ma, J. L. Huang, J.	2024	INVESTIGATING THE IMPACT OF HIGH-INTENSITY INTERVAL TRAINING AND CROSSOVER POINT TRAINING ON BLOOD LIPID METABOLISM IN OVERWEIGHT FEMALE COLLEGE STUDENTS	Reports not retrieved
121	Alizadeh, H. Safarzade, A.	2019	Effect of a 6-week running sprint interval training protocol on serum meteorin-like hormone, insulin resistance, and body composition in overweight adolescents	Reports not retrieved
122	Fernández, I. Vásquez, H. Vega, J. Ubeda, C.	2017	EFFECT OF AN INTERMITTENT HIGH INTENSITY TRAINING PROGRAM IN OVERWEIGHT AND OBESE CHILDREN IN ARICA, CHILE	Reports not retrieved
123	Zwinkels, Maremka Verschuren, Olaf de Groot, Janke F. Backx, Frank J. G. Wittink, Harriet Visser-Meily, Anne Takken, Tim	2019	Effects of High-Intensity Interval Training on Fitness and Health in Youth With Physical Disabilities	Not Relevant to the Research Topic, Reviews, Registrations, Books, Patents
124	Zheng, B. Xu, Q. Zhang, J.	2025	Combining HIIT with Small-Sided Soccer Games Enhances Cardiometabolic and Physical Fitness More Than Each Alone in Overweight Youth: a Randomized Controlled Study	Not Relevant to the Research Topic, Reviews, Registrations, Books, Patents
125	Yang, Y. Peng, Y. Min, Q. Lian, Y. Wang, D. Song, X. Zhou, L.	2025	Effects of combined high-intensity interval and moderate-intensity continuous training vs. moderate-intensity continuous training alone in male adolescents: a randomized controlled trial	Not Relevant to the Research Topic, Reviews, Registrations, Books, Patents
126	Yan, Shuren Kim, Yonghwan Choi, Yongchul	2022	Aerobic and Anaerobic Fitness according to High-Intensity Interval Training Frequency in Youth Soccer Players in the Last Stage of Rehabilitation	Not Relevant to the Research Topic, Reviews, Registrations, Books, Patents
127	Yalman, Ali Telli Atalay, Orçin Ünver, Fatma Şenol, Hande Taşkin, Harun	2021	The sub-acute effects of high-intensity interval training in healthy young adults: respiratory parameters, aerobic capacity and perceived stress	Not Relevant to the Research Topic, Reviews, Registrations, Books, Patents
128	Wright, M. D. Hurst, C. Taylor, J. M.	2016	Contrasting effects of a mixed-methods high-intensity interval training intervention in girl football players	Not Relevant to the Research Topic, Reviews, Registrations, Books, Patents
129	Wen, X. Song, F. Yang, L. Xu, Q.	2024	Small-Sided Soccer Games Promote Greater Adaptations on Vertical Jump and Change-of-Direction Deficit and Similar Adaptations in Aerobic Capacity than High-Intensity Interval Training in Females	Not Relevant to the Research Topic, Reviews, Registrations, Books, Patents
130	Wei, LiXin Zheng, YaFei	2024	Can trainability constrain physical fitness adaptations to small-sided games and high-intensity interval training in young male basketball players? a prospective cohort study	Not Relevant to the Research Topic, Reviews, Registrations, Books, Patents
131	Wang, Yu Jia, Ningxin Zhou, Yanan Fu, Linlin Fan, Lixia Li, Bin	2023	A comparison of the effects of remote coaching HIIT training and combined exercise training on the physical and mental health of university students	Not Relevant to the Research Topic, Reviews, Registrations, Books, Patents
132	Wang, M. J. Zhang, J. W.	2023	EFFECT OF HIGH-INTENSITY INTERVAL TRAINING ON FOOTBALL PLAYERS' PERFORMANCE	Not Relevant to the Research Topic, Reviews, Registrations, Books, Patents
133	Trilk, Jennifer L Singhal, Arpit Bigelman, Kevin A Cureton, Kirk J	2011	Effect of sprint interval training on circulatory function during exercise in sedentary, overweight/obese women	Not Relevant to the Research Topic, Reviews, Registrations, Books, Patents
134	Tottori, N. Morita, N. Ueta, K. Fujita, S.	2019	Effects of High Intensity Interval Training on Executive Function in Children Aged 8-12 Years	Not Relevant to the Research Topic, Reviews, Registrations, Books, Patents
135	Thomakos, P. Tsekos, P. Tselios, Z. Spyrou, K. Katsikas, C. Tsoukos, A. Bogdanis, G. C.	2024	Effects of Two In-Season Short High-Intensity Interval Training Formats on Aerobic and Neuromuscular Performance in Young Soccer Players	Not Relevant to the Research Topic, Reviews, Registrations, Books, Patents
136	Thomakos, P. Spyrou, K. Tsoukos, A. Katsikas, C. Bogdanis, G. C.	2024	High-Intensity Interval Training Combined with High-Load Strength Training Improves Aerobic Fitness, Match Goals and Match Result during the In-Season Period in Under-19 Soccer Players	Not Relevant to the Research Topic, Reviews, Registrations, Books, Patents
137	Tadiotto, Maiara Cristina Corazza, Patricia Ribeiro Paes Menezes-Junior, Francisco Jose de Moraes-Junior, Frederico Bento de Tozo, Tatiana Aparecida Affornali Purim, Kátia Sheylla Malta Mota, Jorge Leite, Neiva	2023	Effects and individual response of continuous and interval training on adiponectin concentration, cardiometabolic risk factors, and physical fitness in overweight adolescents	Not Relevant to the Research Topic, Reviews, Registrations, Books, Patents
138	Sukri, N. M. Ahmad, A. Roos, N. A. Nordin, M. F. Halim, F. N. Gnanou, J. V. Manaf, F. A.	2024	Effects of 12-Week Tabata Training on Selected Health-Related Fitness Component in Healthy Untrained Students from Malaysia	Not Relevant to the Research Topic, Reviews, Registrations, Books, Patents
139	Subekti, N. Hidayatullah, M. F. Syaifullah, R. Setiyadi, N. A. Warthadi, A. N.	2025	The effect of four-week high-intensity interval training on increasing physical fitness and specific speed in young Pencak Silat athletes	Not Relevant to the Research Topic, Reviews, Registrations, Books, Patents
140	Su, W. Liu, J. Wang, A. Zhang, H. Sun, Y. Yan, Z. Svensson, M. Yu, J. G. Zhao, L.	2025	Distinct lipidomic profiles but similar improvements in aerobic capacity following sprint interval training versus moderate-intensity continuous training in male adolescents	Not Relevant to the Research Topic, Reviews, Registrations, Books, Patents
141	Sijie, T. Hainai, Y. Fengying, Y. Jianxiong, W.	2012	High intensity interval exercise training in overweight young women	Not Relevant to the Research Topic, Reviews, Registrations, Books, Patents
142	Rhibi, F. Abderrahman, A. B. Prioux, J. Clark, C. C. T. Bideau, B. Besbes, S. Hackney, A. C. Granacher, U. Zouhal, H.	2022	Effects of different training intensities in high-intensity interval training (HIIT) on maximal aerobic velocity, hematological and muscle-damage markers in healthy young adults	Not Relevant to the Research Topic, Reviews, Registrations, Books, Patents
143	Racil, G. Chelly, M. S. Coquart, J. Padulo, J. Teodor, D. F. Russo, L.	2023	Long- and Short-Term High-Intensity Interval Training on Lipid Profile and Cardiovascular Disorders in Obese Male Adolescents	Not Relevant to the Research Topic, Reviews, Registrations, Books, Patents
144	Quezada-Munoz, Y. Rodriguez-Artigas, P. Aravena-Sagardia, P. Barramuno, M. Herrera-Valenzuela, T. Guzman-Munoz, E. Branco, B. H. M. Valdes-Badilla, P. A.	2021	Effects of a high-intensity interval training program on body composition and physical fitness in female field hockey players	Not Relevant to the Research Topic, Reviews, Registrations, Books, Patents
145	Pinos, Adam J. Bentley, David J. Logan-Sprenger, Heather M.	2021	The Effects of Anaerobic Swim Ergometer Training on Sprint Performance in Adolescent Swimmers	Not Relevant to the Research Topic, Reviews, Registrations, Books, Patents
146	Ouergui, I. Delleli, S. Messaoudi, H. Bridge, C. A. Chtourou, H. Franchini, E. Ardigò, L. P.	2023	Repeated High-Intensity Technique Training and Repeated Sprint Training Elicit Similar Adjustment in Physiological Responses But Divergent Perceptual Responses and Combat-Related Performances in Adolescent Taekwondo Matches	Not Relevant to the Research Topic, Reviews, Registrations, Books, Patents
147	Oliveira, Fernanda Almeida-Neto, Paulo Júnior, Geraldo Barroso Cavalcanti Ururahy, Marcela Abbott Galvão Dantas, Maria Angela Cabral, Breno Guilherme De Araujo Tinoco Dantas, Paulo Moreira Silva	2025	Influence of repeated sprint exercise on leukocyte morphology in adolescent athletes at different biological maturation rates	Not Relevant to the Research Topic, Reviews, Registrations, Books, Patents
148	Ojeda-Aravena, A. Herrera-Valenzuela, T. Valdés-Badilla, P. Martín, E. B. Cancino-López, J. Gallardo, J. A. Zapata-Bastías, J. García-García, J. M.	2021	Effects of High-Intensity Interval Training With Specific Techniques on Jumping Ability and Change of Direction Speed in Karate Athletes: an Inter-individual Analysis	Not Relevant to the Research Topic, Reviews, Registrations, Books, Patents
149	Nobari, H. Silva, A. F. Vali, N. Clemente, F. M.	2023	Comparing the physical effects of combining small-sided games with short high-intensity interval training or repeated sprint training in youth soccer players: A parallel-study design	Not Relevant to the Research Topic, Reviews, Registrations, Books, Patents
150	Nct,	2024	The Benefits of a High-intensity Interval Training Intervention Delivered in a School Setting Among Adolescents	Not Relevant to the Research Topic, Reviews, Registrations, Books, Patents
151	Nct,	2017	Effect of High-intensity Intermittent Games on Cardiorespiratory Fitness and Body Composition in Children	Not Relevant to the Research Topic, Reviews, Registrations, Books, Patents
152	Nct,	2016	Effect of a 4-week Fun Fast Interval Training (FFIT) Activity Programme on Physical Fitness and Quality of Life in Adolescent School Pupils	Not Relevant to the Research Topic, Reviews, Registrations, Books, Patents
153	Nayiroglu, S. Yilmaz, A. K. Silva, A. F. Silva, R. Nobari, H. Clemente, F. M.	2022	Effects of small-sided games and running-based high-intensity interval training on body composition and physical fitness in under-19 female soccer players	Not Relevant to the Research Topic, Reviews, Registrations, Books, Patents
154	Mitic, P. Jovanovic, R. Stojanovic, N. Barišic, V. Trajkovic, N.	2024	Enhancing Adolescent Physical Fitness and Well-Being: a School-Based High-Intensity Interval Training Program	Not Relevant to the Research Topic, Reviews, Registrations, Books, Patents
155	Meßler, C. F. Holmberg, H. C. Sperlich, B.	2018	Multimodal Therapy Involving High-Intensity Interval Training Improves the Physical Fitness, Motor Skills, Social Behavior, and Quality of Life of Boys With ADHD: a Randomized Controlled Study	Not Relevant to the Research Topic, Reviews, Registrations, Books, Patents
156	Massamba, Anasthase Dufour, Stéphane P. Favret, Fabrice Hureau, Thomas J.	2021	Small-Sided Games Are Not as Effective as Intermittent Running to Stimulate Aerobic Metabolism in Prepubertal Soccer Players	Not Relevant to the Research Topic, Reviews, Registrations, Books, Patents
157	Martínez-Vizcaíno, V. Soriano-Cano, A. Garrido-Miguel, M. Cavero-Redondo, I. Medio, E. P. Madrid, V. M. Martínez-Hortelano, J. A. Berlanga-Macías, C. Sánchez-López, M.	2022	The effectiveness of a high-intensity interval games intervention in schoolchildren: a cluster-randomized trial	Not Relevant to the Research Topic, Reviews, Registrations, Books, Patents
158	Martínez-Díaz, Inmaculada C. Carrasco, Luis	2021	Neurophysiological Stress Response and Mood Changes Induced by High-Intensity Interval Training: A Pilot Study	Not Relevant to the Research Topic, Reviews, Registrations, Books, Patents
159	Ma, D. Silva, R. M. Xu, Q. Wang, K. Zhao, Z.	2024	Jumping Interval Training: an Effective Training Method for Enhancing Anaerobic, Aerobic, and Jumping Performances in Aerobic Gymnastics	Not Relevant to the Research Topic, Reviews, Registrations, Books, Patents
160	Lu, Y. Wiltshire, H. D. Baker, J. S. Wang, Q.	2021	The Effects of Running Compared with Functional High-Intensity Interval Training on Body Composition and Aerobic Fitness in Female University Students	Not Relevant to the Research Topic, Reviews, Registrations, Books, Patents
161	Liu, H. Li, Y. X.	2023	EFFECTS OF HIGH-INTENSITY INTERVALTRAINING ON THE ANAEROBIC CAPACITY OF WRESTLERS	Not Relevant to the Research Topic, Reviews, Registrations, Books, Patents
162	Liu, G.	2023	IMPACT OF HIGH-INTENSITY INTERVAL TRAINING ON BODY MASS INDEX IN COLLEGE STUDENTS	Not Relevant to the Research Topic, Reviews, Registrations, Books, Patents
163	Li, Z. Liu, Y. Han, X. Zhou, Z.	2023	Effects of running-based versus body-weight-based high-intensity interval training on physical fitness in healthy adolescents	Not Relevant to the Research Topic, Reviews, Registrations, Books, Patents
164	Kilit, B. Chmura, P. Arslan, E. Soylu, Y. Radziminski, L.	2025	Effects of 2 Combined Training Protocols on the Aerobic and Anaerobic Fitness, Technical Skills, and Psychophysiological Responses in Young Soccer Players	Not Relevant to the Research Topic, Reviews, Registrations, Books, Patents
165	Ketelhut, S. Kirchenberger, T. Ketelhut, R. G.	2020	Hemodynamics in young athletes following high-intensity interval or moderate-intensity continuous training	Not Relevant to the Research Topic, Reviews, Registrations, Books, Patents
166	Ketelhut, S. Ketelhut, K. Ketelhut, S. R. Ketelhut, R. G.	2024	Effects of School-Based High-Intensity Interval Training on Hemodynamic Parameters and Heart Rate Variability: a Randomized Controlled Trial	Not Relevant to the Research Topic, Reviews, Registrations, Books, Patents
167	Julian, V. Costa, D. O'Malley, G. Metz, L. Fillon, A. Miguet, M. Cardenoux, C. Dutheil, F. Boirie, Y. Duclos, M. et al.,	2022	Bone Response to High-Intensity Interval Training versus Moderate-Intensity Continuous Training in Adolescents with Obesity	Not Relevant to the Research Topic, Reviews, Registrations, Books, Patents
168	Jovanovic, R. Živkovic, M. Stankovic, M. Zoretic, D. Trajkovic, N.	2024	Effects of school-based high-intensity interval training on health-related fitness in adolescents	Not Relevant to the Research Topic, Reviews, Registrations, Books, Patents
169	Jiang, L. Zhang, Y. Wang, Z. Wang, Y.	2024	Acute interval running induces greater excess post-exercise oxygen consumption and lipid oxidation than isocaloric continuous running in men with obesity	Not Relevant to the Research Topic, Reviews, Registrations, Books, Patents
170	Ito, G. Feeley, M. Sawai, T. Nakata, H. Otsuki, S. Nakahara, H. Miyamoto, T.	2024	High-intensity interval training improves respiratory and cardiovascular adjustments before and after initiation of exercise	Not Relevant to the Research Topic, Reviews, Registrations, Books, Patents
171	Huang, W. C. Chiu, P. C. Ho, C. H.	2022	The Sprint-Interval Exercise Using a Spinning Bike Improves Physical Fitness and Ameliorates Primary Dysmenorrhea Symptoms Through Hormone and Inflammation Modulations: a Randomized Controlled Trial	Not Relevant to the Research Topic, Reviews, Registrations, Books, Patents
172	Huang, Guoyuan Chen, Yang Lee, ByungChan Qiu, Yipeng Mao, Aqiang Liang, Maolong Liu, Maojie	2025	A study on the effects of modified sprint interval trainingon physical fitness test scores and the quantitative and dose-response relationships among Chinese male university students	Not Relevant to the Research Topic, Reviews, Registrations, Books, Patents
173	Hu, Q.	2023	IMPACTS OF INTERMITTENT HIGH-INTENSITY TRAINING ON AEROBICS STUDENTS’ PERFORMANCE	Not Relevant to the Research Topic, Reviews, Registrations, Books, Patents
174	Hu, J. Liu, M. Yang, R. Wang, L. Liang, L. Yang, Y. Jia, S. Chen, R. Liu, Q. Ren, Y. et al.,	2022	Effects of high-intensity interval training on improving arterial stiffness in Chinese female university students with normal weight obese: a pilot randomized controlled trial	Not Relevant to the Research Topic, Reviews, Registrations, Books, Patents
175	Hazell, Tom J. Olver, T. Dylan Hamilton, Craig D. Lemon P, W. R.	2012	Two minutes of sprint-interval exercise elicits 24-hr oxygen consumption similar to that of 30 min of continuous endurance exercise	Not Relevant to the Research Topic, Reviews, Registrations, Books, Patents
176	Hazell, Tom J MacPherson, Rebecca EK Gravelle, Braden MR Lemon, Peter WR	2010	10 or 30-s sprint interval training bouts enhance both aerobic and anaerobic performance	Not Relevant to the Research Topic, Reviews, Registrations, Books, Patents
177	Harrison, C. B. Kinugasa, T. Gill, N. Kilding, A. E.	2015	Aerobic Fitness for Young Athletes: Combining Game-based and High-intensity Interval Training	Not Relevant to the Research Topic, Reviews, Registrations, Books, Patents
178	Han, Seunguk Lee, Hyungkyu Kim, Hyungkee Kim, Dasol Choi, Changkyu Park, Jihong	2017	A 6-week Sprint Interval Training Program Changes Anaerobic Power, Quadriceps Moment, and Subcutaneous Tissue Thickness	Not Relevant to the Research Topic, Reviews, Registrations, Books, Patents
179	Haghighi, A. H. Hosseini, S. B. Askari, R. Shahrabadi, H. Ramirez-Campillo, R.	2024	Effects of plyometric compared to high-intensity interval training on youth female basketball player's athletic performance	Not Relevant to the Research Topic, Reviews, Registrations, Books, Patents
180	González-Gálvez, N. Soler-Marín, A. Abelleira-Lamela, T. Abenza-Cano, L. Mateo-Orcajada, A. Vaquero-Cristóbal, R.	2024	Eight weeks of high-intensity interval vs. sprint interval training effects on overweight and obese adolescents carried out during the cool-down period of physical education classes: randomized controlled trial	Not Relevant to the Research Topic, Reviews, Registrations, Books, Patents
181	González-Gálvez, N. López-Gil, J. F. Espeso-Garcia, A. Abenza-Cano, L. Mateo-Orcajada, A. Vaquero-Cristóbal, R.	2024	Effectiveness of high intensity and sprint interval training on metabolic biomarkers, body composition, and physical fitness in adolescents: randomized controlled trial	Not Relevant to the Research Topic, Reviews, Registrations, Books, Patents
182	García-Suárez, P. C. Rentería, I. García Wong-Avilés, P. Franco-Redona, F. Gómez-Miranda, L. M. Aburto-Corona, J. A. Plaisance, E. P. Moncada-Jiménez, J. Jiménez-Maldonado, A.	2020	Hemodynamic adaptations induced by short-term run interval training in college students	Not Relevant to the Research Topic, Reviews, Registrations, Books, Patents
183	García-Suárez, Patricia Concepción Canton-Martínez, Ermilo Rentería, Iván Moura Antunes, Barbara Machado-Parra, Juan Pablo Aburto-Corona, Jorge Alberto Gómez-Miranda, Luis Mario Jiménez-Maldonado, Alberto	2022	Remote, Whole-Body Interval Training Improves Muscular Endurance and Cardiac Autonomic Control in Young Adults	Not Relevant to the Research Topic, Reviews, Registrations, Books, Patents
184	García-De Frutos, J. M. Orquín-Castrillón, F. J. Marcos-Pardo, P. J. Rubio-Arias, JÁ Martínez-Rodríguez, A.	2021	Acute Effects of Work Rest Interval Duration of 3 HIIT Protocols on Cycling Power in Trained Young Adults	Not Relevant to the Research Topic, Reviews, Registrations, Books, Patents
185	Faude, O. Steffen, A. Kellmann, M. Meyer, T.	2014	The effect of short-term interval training during the competitive season on physical fitness and signs of fatigue: a crossover trial in high-level youth football players	Not Relevant to the Research Topic, Reviews, Registrations, Books, Patents
186	Faude, O. Schnittker, R. Schulte-Zurhausen, R. Müller, F. Meyer, T.	2013	High intensity interval training vs. high-volume running training during pre-season conditioning in high-level youth football: a cross-over trial	Not Relevant to the Research Topic, Reviews, Registrations, Books, Patents
187	Farley, Oliver R. L. Secomb, Josh L. Parsonage, Joanna R. Lundgren, Lina E. Abbiss, Chris R. Sheppard, Jeremy M.	2016	Five Weeks of Sprint and High-Intensity Interval Training Improves Paddling Performance in Adolescent Surfers	Not Relevant to the Research Topic, Reviews, Registrations, Books, Patents
188	Fang, Bin Kim, Yonghwan Choi, Moonyoung	2021	Effect of Cycle-Based High-Intensity Interval Training and Moderate to Moderate-Intensity Continuous Training in Adolescent Soccer Players	Not Relevant to the Research Topic, Reviews, Registrations, Books, Patents
189	Faelli, Emanuela Panascì, Marco Ferrando, Vittoria Codella, Roberto Bisio, Ambra Ruggeri, Piero	2022	High-Intensity Interval Training for Rowing: Acute Responses in National-Level Adolescent Males	Not Relevant to the Research Topic, Reviews, Registrations, Books, Patents
190	Estes, Rebekah R. Malinowski, Amy Piacentini, Meredith Thrush, David Salley, Eric Losey, Cassidy Hayes, Erik	2017	The Effect of High Intensity Interval Run Training on Cross-sectional Area of the Vastus Lateralis in Untrained College Students	Not Relevant to the Research Topic, Reviews, Registrations, Books, Patents
191	Duffield, R. King, M. Skein, M.	2009	Recovery of voluntary and evoked muscle performance following intermittent-sprint exercise in the heat	Not Relevant to the Research Topic, Reviews, Registrations, Books, Patents
192	Duan, C. Kim, Y. Park, Y.	2024	Effects of speed-agility-quickness training and sprint interval training on physiological and physical performance, and sports enjoyment in young soccer players	Not Relevant to the Research Topic, Reviews, Registrations, Books, Patents
193	Domaradzki, Jarosław Koźlenia, Dawid Popowczak, Marek	2023	The Prevalence of Responders and Non-Responders for Body Composition, Resting Blood Pressure, Musculoskeletal, and Cardiorespiratory Fitness after Ten Weeks of School-Based High-Intensity Interval Training in Adolescents	Not Relevant to the Research Topic, Reviews, Registrations, Books, Patents
194	Domaradzki, J. Kozlenia, D. Popowczak, M.	2022	The Relative Importance of Age at Peak Height Velocity and Fat Mass Index in High-Intensity Interval Training Effect on Cardiorespiratory Fitness in Adolescents: A Randomized Controlled Trial	Not Relevant to the Research Topic, Reviews, Registrations, Books, Patents
195	Dinarvandi, F. Sharifi, H. Dehnou, V. V. Khosravi, A.	2020	Effect of two weeks of sprint interval training combined with omega-3 consumption on serum levels of irisin, bdnf and lipid profile in overweight girls	Not Relevant to the Research Topic, Reviews, Registrations, Books, Patents
196	de Sousa, Arilson F. M. Medeiros, André R. Benitez-Flores, Stefano Del Rosso, Sebastián Stults-Kolehmainen, Matthew Boullosa, Daniel A.	2018	Improvements in Attention and Cardiac Autonomic Modulation After a 2-Weeks Sprint Interval Training Program: A Fidelity Approach	Not Relevant to the Research Topic, Reviews, Registrations, Books, Patents
197	de Freitas, Fábio Zago, Mariana R. Antônio, Maria Ângela Brandão, Maria Ângela Bellomo Videira-Silva, António	2025	Integrating remote high-intensity interval training into multi-component obesity treatment for adolescents: Impacts on body composition, fitness, and lifestyle	Not Relevant to the Research Topic, Reviews, Registrations, Books, Patents
198	da Silva, M. R. Waclawovsky, G. Perin, L. Camboim, I. Eibel, B. Lehnen, A. M.	2020	Effects of high-intensity interval training on endothelial function, lipid profile, body composition and physical fitness in normal-weight and overweight-obese adolescents: a clinical trial	Not Relevant to the Research Topic, Reviews, Registrations, Books, Patents
199	Costigan, S. A. Eather, N. Plotnikoff, R. C. Taaffe, D. R. Pollock, E. Kennedy, S. G. Lubans, D. R.	2015	Preliminary efficacy and feasibility of embedding high intensity interval training into the school day: a pilot randomized controlled trial	Not Relevant to the Research Topic, Reviews, Registrations, Books, Patents
200	Clemente, F. M. Soylu, Y. Arslan, E. Kilit, B. Garrett, J. van den Hoek, D. Badicu, G. Filipa Silva, A.	2022	Can high-intensity interval training and small-sided games be effective for improving physical fitness after detraining? A parallel study design in youth male soccer players	Not Relevant to the Research Topic, Reviews, Registrations, Books, Patents
201	Chua, Terence Aziz, Abdul Rashid Chia, Michael	2020	Four minutes of sprint interval training had no acute effect on improving alertness, mood, and memory of female primary school children and secondary school adolescents: a randomized controlled trial	Not Relevant to the Research Topic, Reviews, Registrations, Books, Patents
202	ChiCtr,	2021	The effects of high intensity interval training on the normal weight obesity female university students	Not Relevant to the Research Topic, Reviews, Registrations, Books, Patents
203	Cano-Montoya, J. Rojas Vargas, M. Báez Vargas, S. Núñez Vergara, C. Martínez Huenchullán, S. Gallegos, F. Álvarez, C. Izquierdo, M.	2025	Impact of resistance and high-intensity interval training on body composition, physical function, and temporal dynamics of adaptation in older women with impaired cardiometabolic health: a randomized clinical trial	Not Relevant to the Research Topic, Reviews, Registrations, Books, Patents
204	Burns, S. F. Oo, H. H. Tran, A. T.	2012	Effect of sprint interval exercise on postexercise metabolism and blood pressure in adolescents	Not Relevant to the Research Topic, Reviews, Registrations, Books, Patents
205	Buchheit, M. Mendez-Villanueva, A. Quod, M. Quesnel, T. Ahmaidi, S.	2010	Improving acceleration and repeated sprint ability in well-trained adolescent handball players: speed versus sprint interval training	Not Relevant to the Research Topic, Reviews, Registrations, Books, Patents
206	Bouguezzi, R. Negra, Y. Sammoud, S. Uthoff, A. Moran, J. Behrens, M. Chaabene, H.	2024	The Effects of Volume-Matched 1- and 2-Day Repeated Backward Sprint Training Formats on Physical Performance in Youth Male Soccer Players	Not Relevant to the Research Topic, Reviews, Registrations, Books, Patents
207	Boer, P. H.	1019	SPRINT INTERVAL TRAINING VS. HIGH INTENSITY INTERVAL TRAINING IN UNTRAINED UNIVERSITY STUDENTS	Not Relevant to the Research Topic, Reviews, Registrations, Books, Patents
208	Beyer, Kyle S. Stout, Jeffrey R. Redd, Michael J. Baker, Kayla M. Church, David D. Bergstrom, Haley C. Hoffman, Jay R. Fukuda, David H.	2020	Effect of somatic maturity on the aerobic and anaerobic adaptations to sprint interval training	Not Relevant to the Research Topic, Reviews, Registrations, Books, Patents
209	Beato, M. Bianchi, M. Coratella, G. Merlini, M. Drust, B.	2022	A Single Session of Straight Line and Change-of-Direction Sprinting per Week Does Not Lead to Different Fitness Improvements in Elite Young Soccer Players	Not Relevant to the Research Topic, Reviews, Registrations, Books, Patents
210	Beato, M. Bianchi, M. Coratella, G. Merlini, M. Drust, B.	2025	Velocity-Based Curve Differential Repeated Sprinting Training: A Novel Approach to Shape Physical Performance in Young Basketball Players	Not Relevant to the Research Topic, Reviews, Registrations, Books, Patents
211	Amiri-Farsani, P. Rezaeimanesh, D. Alijani, E.	2011	The effect of eight-week sprint and endurance interval training on some lung volumes and capacities in female nonathletic students at Islamic Azad University of Abadan	Not Relevant to the Research Topic, Reviews, Registrations, Books, Patents
212	Actrn,	2020	Evaluating the efficacy of a high intensity interval training program (Sport-HIIT) on health and well-being among adolescents’ participating in organised-sport	Not Relevant to the Research Topic, Reviews, Registrations, Books, Patents
213	Actrn,	2017	Embedding High Intensity Interval Training (HIIT) into the school day: the Burn 2 Learn pilot trial for senior school students	Not Relevant to the Research Topic, Reviews, Registrations, Books, Patents
214	Zwinkels, Maremka Verschuren, Olaf Lankhorst, Kristel van der Ende-Kastelijn, Karin de Groot, Janke Backx, Frank Visser-Meily, Anne Takken, Tim	2015	Sport-2-Stay-Fit study: Health effects of after-school sport participation in children and adolescents with a chronic disease or physical disability	Not Relevant to the Research Topic, Reviews, Registrations, Books, Patents
215	Zvonar, Martin Kasović, Mario Štefan, Lovro	2019	Sport-2-Stay-Fit study: Health effects of after-school sport participation in children and adolescents with a chronic disease or physical disability	Not Relevant to the Research Topic, Reviews, Registrations, Books, Patents
216	Zvonar, Martin Kasović, Mario Štefan, Lovro	2019	Anthropometric Indices and Some Aspects of Physical Fitness in Croatian Adolescents by Gender	Not Relevant to the Research Topic, Reviews, Registrations, Books, Patents
217	R. B. R. zrzg	2020	Comparison of water exercises for children with cerebral palsy to improve their walking	Not Relevant to the Research Topic, Reviews, Registrations, Books, Patents
218	Zouhal, Hassane Ben Abderrahman, Abderraouf Khodamoradi, Arash Saeidi, Ayoub Jayavel, Ayyappan Hackney, Anthony C. Laher, Ismail Algotar, Amit M. Jabbour, Georges	2020	Effects of physical training on anthropometrics, physical and physiological capacities in individuals with obesity: A systematic review	Not Relevant to the Research Topic, Reviews, Registrations, Books, Patents
219	Zouhal, Hassane Abderrahman, Abderraouf Ben Jayavel, Ayyappan Hackney, Anthony C. Laher, Ismail Saeidi, Ayoub Rhibi, Fatma Granacher, Urs	2024	Effects of Passive or Active Recovery Regimes Applied During Long-Term Interval Training on Physical Fitness in Healthy Trained and Untrained Individuals: A Systematic Review	Not Relevant to the Research Topic, Reviews, Registrations, Books, Patents
220	Zou, Q. H.	2018	Investigation and Research on the Status Quo of the Three Major Sports Balls of High school Entrance Examination in the Economic Development Zone in Nanchang City	Not Relevant to the Research Topic, Reviews, Registrations, Books, Patents
221	Zong, Z. F. Li, K. C. Song, G. L. Wang, Y. L. Qiao, Y. Leng, B. Liu, Y.	2022	Self-slimmed Vision Transformer	Not Relevant to the Research Topic, Reviews, Registrations, Books, Patents
222	Zhu, Z. N. Cao, L.	2015	Research on the Relation between Strength Quality and Body Fat Ratio of College Students	Not Relevant to the Research Topic, Reviews, Registrations, Books, Patents
223	Zhou, Z. Ren, H. Yin, Z. Wang, L. Wang, K.	2014	A policy-driven multifaceted approach for early childhood physical fitness promotion: impacts on body composition and physical fitness in young Chinese children	Not Relevant to the Research Topic, Reviews, Registrations, Books, Patents
224	Zhou, Zhaowen Chen, Yiping Huang, Ke Zeng, Feng Liang, Zhenwen Wang, Nan Chen, Zhuoming Deng, Cheng	2024	Relationship between physical fitness and executive function in preschool children: a cross-sectional study	Not Relevant to the Research Topic, Reviews, Registrations, Books, Patents
225	Zhou, Y. Feng, W. Zhang, N. Guo, J. Xu, S. Wang, S. Chen, X.	2024	Effects of different exercise interventions on cardiopulmonary function in male tobacco-dependent college students	Not Relevant to the Research Topic, Reviews, Registrations, Books, Patents
226	Zhou, Ting Zhai, Xiangyu Wu, Na Koriyama, Sakura Wang, Dong Jin, Yuhui Li, Weifeng Sawada, Susumu S. Fan, Xiang	2022	Changes in Physical Fitness during COVID-19 Pandemic Lockdown among Adolescents: A Longitudinal Study	Not Relevant to the Research Topic, Reviews, Registrations, Books, Patents
227	Zhou, M. J.	2017	The void in public discourse and the limitations of the equal education campaign in Beijing	Not Relevant to the Research Topic, Reviews, Registrations, Books, Patents
228	Zhou, M. J.	2010	Study on Sensitive Periods of Constitutional Changes in 6∼22-year-old Students	Not Relevant to the Research Topic, Reviews, Registrations, Books, Patents
229	Zhou, J. L. Li, A. C.	2010	Study on Incremental Changes of Physical Quality in 6∼22-Year-Old Students	Not Relevant to the Research Topic, Reviews, Registrations, Books, Patents
230	Zhou, C. Q. Huang, Y. Huang, X. P. Yang, X. T. Liu, X. Y.	2010	Research on the Influence of Physical Fitness Training on Youth' Physical Quality and Body Composition	Not Relevant to the Research Topic, Reviews, Registrations, Books, Patents
231	Zhou, Chao Zhang, Aowei	2024	Longitudinal study on the impact of public health event control measures on physical fitness among Chinese adolescents: a southern city perspective	Not Relevant to the Research Topic, Reviews, Registrations, Books, Patents
232	Zhong, Xing-Long Sheng, Da-Li Cheng, Tong-Zhou Zhang, Zhe-Wei	2023	Effect of exercise prescription teaching on exercise quality and mental health status of college students	Not Relevant to the Research Topic, Reviews, Registrations, Books, Patents
233	Zheng, Wei Shen, Hejun Belhaidas, Mohammed B. Zhao, Yaping Wang, Lei Yan, Jin	2023	The Relationship between Physical Fitness and Perceived Well-Being, Motivation, and Enjoyment in Chinese Adolescents during Physical Education: A Preliminary Cross-Sectional Study	Not Relevant to the Research Topic, Reviews, Registrations, Books, Patents
234	Zheng, Molin Liu, Chuanan Lv, Yuanyuan Mi, Jing Qiu, Dan He, Lingxiao Zhao, Li	2022	Comparisons of High Intensity Interval Training and Continuous Training on Metabolomic Alteration and Cardiac Function in Male Adolescent Rats	Not Relevant to the Research Topic, Reviews, Registrations, Books, Patents
235	Zheng, H. F. Yang, J. W. Zhou, H. X.	2014	Comparative on Physical Fitness Growth between Dongxiang and Rural Han Nationality 7∼18 Years Students	Not Relevant to the Research Topic, Reviews, Registrations, Books, Patents
236	Zhao, Yueming Li, Guangxin Zou, Zhikang Zhang, Xin Hou, Shilun	2025	The effects of different training programs on sleep and academic performance of senior high school boy students: a randomized controlled trial	Not Relevant to the Research Topic, Reviews, Registrations, Books, Patents
237	Zhao, X. M. Nan, K. Xing, T. T.	2024	The effects of Baduanjin exercise on physical fitness and mental health of female college students	Not Relevant to the Research Topic, Reviews, Registrations, Books, Patents
238	Zhao, X. F. Zhang, P.	2023	Motion quality testing based on energy sensing data access algorithm in dynamically tunable cluster wireless sensor networks	Not Relevant to the Research Topic, Reviews, Registrations, Books, Patents
239	Zhao, M. Liu, S. Han, X. Li, Z. Liu, B. Chen, J. Li, X.	2022	School-Based Comprehensive Strength Training Interventions to Improve Muscular Fitness and Perceived Physical Competence in Chinese Male Adolescents	Not Relevant to the Research Topic, Reviews, Registrations, Books, Patents
240	Zhao, De-cai Ji, Cheng-ye Ma, Jun Liao, Wen-ke Zhang, Bing Hu, Pei-jin	2005	Analysis of motor performance status in students of Han nationality in fifteen provinces in China	Not Relevant to the Research Topic, Reviews, Registrations, Books, Patents
241	Zhang, Z. Y. Ji, H. S. He, J. X. Huang, L. J. Ding, S. C. Sun, J. Li, D. Y.	2023	A Meta-analysis of the Effects of High-Intensity Interval Training and Small-Sided Games on Sprint Performance in Adolescents	Not Relevant to the Research Topic, Reviews, Registrations, Books, Patents
242	Zhang, Z. C.	2011	Empirical Study of Multimedia Technology in the Hurdles Teaching of Women in Universities	Not Relevant to the Research Topic, Reviews, Registrations, Books, Patents
243	Zhang, Zhiqin Yang, Renwei Sun, Gang Wang, Yong	2024	Impact of CrossFit Training Programs on the Physical Health and Sociogenic Somatic Anxiety of Adolescents	Not Relevant to the Research Topic, Reviews, Registrations, Books, Patents
244	Zhang, Z. Chen, L. Qin, Z. He, J. Gao, C. Sun, J. Chen, J. Li, D.	2024	Effects of functional correction training on movement patterns and physical fitness in male college students	Not Relevant to the Research Topic, Reviews, Registrations, Books, Patents
245	Zhang, Y. W.	2015	Study on the Influence of Physical and Mental Health of Colleges Students under the Asynchronous Teaching Mode	Not Relevant to the Research Topic, Reviews, Registrations, Books, Patents
246	Zhang, Y. Mao, J. Wang, S.	2018	Experimental study on the learning effect of Yoga based on motion sensor	Not Relevant to the Research Topic, Reviews, Registrations, Books, Patents
247	Zhang, T. Liu, H. Lu, Y. Wang, Q.	2023	The Nexus of Sports-Based Development and Education of Mental Health and Physical Fitness	Not Relevant to the Research Topic, Reviews, Registrations, Books, Patents
248	Zhang, Q.	2017	Police physical education in police academy: student health fitness impact analysis	Not Relevant to the Research Topic, Reviews, Registrations, Books, Patents
249	Zhang, N. X. Wang, X. Y. Li, Y. B. Liu, G. Z. Zhang, H. Y.	2014	Effects of individualized therapeutic porgram with heat-reinforcing needling in combination with Bobath therapy on gross motor dysfunction in children with cerebral palsy: a randomized controlled trial	Not Relevant to the Research Topic, Reviews, Registrations, Books, Patents
250	Zhang, Mingyang Garnier, Hanna Qian, Guoping Li, Shunchang	2023	Effect of 11 Weeks of Physical Exercise on Physical Fitness and Executive Functions in Children	Not Relevant to the Research Topic, Reviews, Registrations, Books, Patents
251	Zhang, Ling Li, Zheng'ao Kong, Zhenxing Sun, Yuliang Lu, Yuanke Zhu, Wenfei	2025	Comparison of physical activity, sedentary time, and physical fitness among Chinese children and adolescents in Qinghai between 2019 and 2023	Not Relevant to the Research Topic, Reviews, Registrations, Books, Patents
252	Zhang, H. Y. Du, F.	2013	Clinical trials of acupuncture intervention combined with sitting training for cerebral palsy children with parafunctional sitting position	Not Relevant to the Research Topic, Reviews, Registrations, Books, Patents
253	Zhang, F. Bi, C. J. Yin, X. J. Chen, Q. Liu, Y. Li, Y. Q. Sun, Y. Zhang, T. Yang, X. F. Li, M.	2022	Roles of age, sex, and weight status in the muscular fitness of Chinese Tibetan children and adolescents living at altitudes over 3600 m: A cross-sectional study	Not Relevant to the Research Topic, Reviews, Registrations, Books, Patents
254	Zhang, Feng Bi, Cunjian Yin, Xiaojian Chen, Qi Li, Yuqiang Liu, Yuan Zhang, Ting Li, Ming Sun, Yi Yang, Xiaofang	2021	Physical fitness reference standards for Chinese children and adolescents	Not Relevant to the Research Topic, Reviews, Registrations, Books, Patents
255	Zhan, Y. J. Cho, C. M.	2024	The Relationship Between Digit Ratio (2D:4D), Physical Fitness Indicators and Pulmonary Function in Chinese College Students	Not Relevant to the Research Topic, Reviews, Registrations, Books, Patents
256	Zeren, M. Gurses, H. N. Denizoglu Kulli, H. Ucgun, H. Cakir, E.	2020	Sit-to-stand test in children with bronchiectasis: Does it measure functional exercise capacity?	Not Relevant to the Research Topic, Reviews, Registrations, Books, Patents
257	Zeidan, Rouba Karen Rachidi, Samar Awada, Sanaa El Hajje, Amal El Bawab, Wafaa Salamé, Joseph Bejjany, Rachelle Salameh, Pascale	2014	Carbon monoxide and respiratory symptoms in young adult passive smokers: a pilot study comparing waterpipe to cigarette	Not Relevant to the Research Topic, Reviews, Registrations, Books, Patents
258	Zeglen, M. Kryst, L. Kowal, M. Woronkowicz, A.	2020	Changes in Physical Fitness Among Preschool Children From Krakow (Poland) From 2008 to 2018	Not Relevant to the Research Topic, Reviews, Registrations, Books, Patents
259	Zaqout, M. Michels, N. Bammann, K. Ahrens, W. Sprengeler, O. Molnar, D. Hadjigeorgiou, C. Eiben, G. Konstabel, K. Russo, P. Jiménez-Pavón, D. Moreno, L. A. De Henauw, S.	2016	Influence of physical fitness on cardio-metabolic risk factors in European children. The IDEFICS study	Not Relevant to the Research Topic, Reviews, Registrations, Books, Patents
260	Zakaria, W. H. W. Hasan, H. Radzi, Naam	2020	Fundamental Motor Skills Proficiency in Children with Down Syndrome	Not Relevant to the Research Topic, Reviews, Registrations, Books, Patents
261	Zahid, N. Enam, S. A. Mårtensson, T. Azam, I. Mushtaq, N. Moochhala, M. Javed, F. Kausar, F. Hasan, A. Rehman, L. Mughal, M. N. Altaf, S. Kirmani, S. Brown, N.	2024	Predictors of neurocognition outcomes in children and young people with primary brain tumor presenting to tertiary care hospitals of Karachi, Pakistan: a prospective cohort study	Not Relevant to the Research Topic, Reviews, Registrations, Books, Patents
262	Zabaloy, S. Healy, R. Pereira, L. A. Tondelli, E. Tomaghelli, L. Aparicio, J. Vega, F. Medrano, J. Giráldez, J. Comyns, T. et al.,	2025	A Randomized Controlled Trial of Unresisted vs. Heavy Resisted Sprint Training Programs: effects on Strength, Jump, Unresisted and Resisted Sprint Performance in Youth Rugby Union Players	Not Relevant to the Research Topic, Reviews, Registrations, Books, Patents
263	Yukselen, Ayfer Kendirli, Seval Guneser	2014	Role of immunotherapy in the treatment of allergic asthma	Not Relevant to the Research Topic, Reviews, Registrations, Books, Patents
264	Yüksel, Muharrem Durmuş, Dilek Nalçacıoğlu, Hülya Alaylı, Gamze	2025	Balance in children with chronic kidney disease: the relationship between skeletal muscle mass index, fatigue, and physical function	Not Relevant to the Research Topic, Reviews, Registrations, Books, Patents
265	Yue, T. Li, F. Y. Wang, Y.	2025	Effects of high-intensity interval training and moderate-intensity continuous training on the functioning of attentional networks and heart rate variability in healthy young adults	Not Relevant to the Research Topic, Reviews, Registrations, Books, Patents
266	Yue, L. Hong, C.	2023	INFLUENCES OF HIGH-INTENSITY INTERVAL TRAINING ON PHYSICAL ABILITY IN VOLLEYBALL	Not Relevant to the Research Topic, Reviews, Registrations, Books, Patents
267	Yuan, Y. Chen, D.	2010	Research on the Physical Fitness Characteristics of Undergraduates with Different BMI	Not Relevant to the Research Topic, Reviews, Registrations, Books, Patents
268	Yuan, X. Hu, J.	2023	EFFECTS OF HIGH-INTENSITY INTERVAL TRAINING ON PHYSICAL FITNESS AND BODY COMPOSITION OF OBESE COLLEGE STUDENTS	Not Relevant to the Research Topic, Reviews, Registrations, Books, Patents
269	Yuan, X. Hu, J.	2024	Effects of 8 weeks parent-accompanied swimming on physical capacity and intelligence in preschool children	Not Relevant to the Research Topic, Reviews, Registrations, Books, Patents
270	Yu, Q. D. Huang, W. Y. Pan, Y. H. He, J. Wang, G. P. Wang, R. B. Cui, K. L.	2010	Dynamic Analysis of the Physical Quality of Students in Several Universities in Jiangxi Province	Not Relevant to the Research Topic, Reviews, Registrations, Books, Patents
271	Yu, P. Fan, Y. Wang, X. Wu, H.	2025	Effect of Taurine Combined With Creatine on Repeated Sprinting Ability After Exhaustive Exercise Under Hot and Humid Conditions	Not Relevant to the Research Topic, Reviews, Registrations, Books, Patents
272	Yu, H. Y. Mao, L. J.	2010	Adolescent Fitness Tests as Predictors of Adult Fitness in China	Not Relevant to the Research Topic, Reviews, Registrations, Books, Patents
273	Yu, H. Gao, Y. Liang, J. Fan, Y. Jiang, S.	2024	Optimal dose of vigorous physical activity on cardiorespiratory and perceptual response for sedentary youths using internal load monitoring	Not Relevant to the Research Topic, Reviews, Registrations, Books, Patents
274	Yu, Hongyan An, Shicheng Tao, Yiming Austin, Larry	2022	Correlation and Change in Physical Activity and Physical Fitness across Four Years of College Students after One Year of COVID-19 Lockdown	Not Relevant to the Research Topic, Reviews, Registrations, Books, Patents
275	Yu, C. C. Sung, R. Y. Hau, K. T. Lam, P. K. Nelson, E. A. So, R. C.	2008	The effect of diet and strength training on obese children's physical self-concept	Not Relevant to the Research Topic, Reviews, Registrations, Books, Patents
276	Yoon, Tae-Hyun Mun, You-Kyung Lee, Jong-Sun Min, Su-Kyung Jee, Yong-Seok	2019	Analysis for reliability and validity of gross motor function and health fitness tests for children with developmental disabilities	Not Relevant to the Research Topic, Reviews, Registrations, Books, Patents
277	Yoon, Seong-Deok Sung, Dong-Hun Park, Gi Duck	2015	The effect of active core exercise on fitness and foot pressure in Taekwondo club students	Not Relevant to the Research Topic, Reviews, Registrations, Books, Patents
278	Yoon, Jang-Gun Kim, Seok-Hee Rhyu, Hyun-Seung	2017	Effects of 16-week spinning and bicycle exercise on body composition, physical fitness and blood variables of middle school students	Not Relevant to the Research Topic, Reviews, Registrations, Books, Patents
279	Yoo, Ji Won Lee, Nam-Gi Kim, Hee-Jung Cho, Hyo-Min You, Joshua H.	2014	The relationships between intra-abdominal echogenicity, cardiometabolic risk factors and physical performance in obese children	Not Relevant to the Research Topic, Reviews, Registrations, Books, Patents
280	Yip, Ka-Man Wong, Sam W. S. So, Hung-Kwan Tso, Winnie W. Y. Siu, Parco M. F. Wong, Ian C. K. Yam, Jason C. Kwan, Mike Y. W. Lum, Terry Y. S. Louie, Lobo H. T. Lee, Albert Wong, Wilfred H. S. Ip, Patrick	2024	Physical Fitness and Body Mass Index Status of Hong Kong Primary Schoolchildren across the COVID-19 Pandemic, before and after School Closure	Not Relevant to the Research Topic, Reviews, Registrations, Books, Patents
281	Yip, Ka-Man Wong, Sam W. S. Chua, Gilbert T. So, Hung-Kwan Ho, Frederick K. Wong, Rosa S. Tung, Keith T. S. Chan, Elaine Y. N. Tso, Winnie W. Y. Chow, Bik-Chu Fung, Genevieve P. G. Wong, Wilfred H. S. Ip, Patrick	2022	Age- and Sex-Specific Physical Fitness Reference and Association with Body Mass Index in Hong Kong Chinese Schoolchildren	Not Relevant to the Research Topic, Reviews, Registrations, Books, Patents
282	Yin, L. Tang, C. Tao, X.	2018	Criterion-Related Validity of a Simple Muscle Strength Test to Assess Whole Body Muscle Strength in Chinese Children Aged 10 to 12 Years	Not Relevant to the Research Topic, Reviews, Registrations, Books, Patents
283	Yin, J. J. Kong, L. F. Cui, Y. F.	2023	Association Analyses of Physical Fitness Parameters and Anxiety Symptoms in Chinese College Students	Not Relevant to the Research Topic, Reviews, Registrations, Books, Patents
284	Yin, Jianjun Kong, Lingfeng Cui, Yufei	2022	Association Analyses of Physical Fitness Parameters and Anxiety Symptoms in Chinese College Students	Not Relevant to the Research Topic, Reviews, Registrations, Books, Patents
285	Yin, Hang Zhang, Jia Lian, Menglong Zhang, Yajing	2025	A systematic review and meta-analysis of the effectiveness of high-intensity interval training for physical fitness in university students	Not Relevant to the Research Topic, Reviews, Registrations, Books, Patents
286	Yilmaz Yelvar, G. D. Çirak, Y. Dalkilinç, M. Demir, Y. P. Baltaci, G. Kömürcü, M.	2017	Impairments of postural stability, core endurance, fall index and functional mobility skills in patients with patello femoral pain syndrome	Not Relevant to the Research Topic, Reviews, Registrations, Books, Patents
287	Yildirim Sik, B. Cekmece, C. Dursun, N. Dursun, E. Balikci, E. Altunkanat, Z. Gulcu, M. A.	2012	Is hyppotherapy beneficial for rehabilitation of children with cerebral palsy?	Not Relevant to the Research Topic, Reviews, Registrations, Books, Patents
288	Yi, X. Fu, Y. Burns, R. D. Bai, Y. Zhang, P.	2019	Body mass index and physical fitness among Chinese adolescents from Shandong Province: a cross-sectional study	Not Relevant to the Research Topic, Reviews, Registrations, Books, Patents
289	Yavuz, S. C.	2015	Somatic and Physical Characteristics of Adolescent Female Volleyball Teams at Different Success Levels	Not Relevant to the Research Topic, Reviews, Registrations, Books, Patents
290	Yapici, H. Ugurlu, D. Gülü, M. Emlek, B. Dogan, A. A.	2023	EVALUATION OF THE 12-WEEK MOVEMENT TRAINING PROGRAM IN TERMS OF MORPHOLOGICAL PROPERTIES AND MOTOR DEVELOPMENT IN CHILDREN: A RESEARCH IN CHILDREN AGED 7-9	Not Relevant to the Research Topic, Reviews, Registrations, Books, Patents
291	Yao, T. F. Xie, Z. H. Zhou, Q. Li, J. H.	2011	Physique Evaluation on the Students of Huanghuai College	Not Relevant to the Research Topic, Reviews, Registrations, Books, Patents
292	Yang, Z. P. Dong, Y. H. Wang, Z. H. Xu, R. B. Yang, Z. G. Tian, R. Wang, X. J. Chen, Y. J. Zou, Z. Y. Ma, J.	2021	Analysis on prevalence of physical fitness and related influencing factors among Chinese Han students aged 13-18 years in 2014	Not Relevant to the Research Topic, Reviews, Registrations, Books, Patents
293	Yang, Qiushi Wang, Junli Bai, Jianfei	1998	24-Hour Movement Behavior and Health-Related Physical Fitness in College Students: A Compositional Data Analysis	Not Relevant to the Research Topic, Reviews, Registrations, Books, Patents
294	Yang, M. Y. Chen, H. Y. Ho, C. H. Huang, W. C.	2020	Impact of Probiotic Supplementation and High-Intensity Interval Training on Primary Dysmenorrhea: a Double-Blind, Randomized Controlled Trial Investigating Inflammation and Hormonal Modulation	Not Relevant to the Research Topic, Reviews, Registrations, Books, Patents
295	Yamauchi, Koun Someya, Keita Kato, Chisato Kato, Takayuki	2015	The Relationship Between Quadriceps Femoris Muscle Function and MRI-Derived Water Diffusion and Adipose Tissue Measurements in Young Healthy Males	Not Relevant to the Research Topic, Reviews, Registrations, Books, Patents
296	Yamashita, Yohei	2019	Relationship Between the Japanese Physical Fitness Test and the 3-Minute Burpee Test	Not Relevant to the Research Topic, Reviews, Registrations, Books, Patents
297	Yamada, E. Rodrigues, P. L. Almeida, F. R. Nicolau, G. P. Gomes, I. A. Zanetti, L. F.	2020	Effectiveness of transcutaneous electrical nerve stimulation, therapeutic exercise and the pursuit of the association of two techniques in knee osteoarthritis	Not Relevant to the Research Topic, Reviews, Registrations, Books, Patents
298	Yakut, H. Talu, B.	2015	The effect of core strength training on flexibility and balance in sedentary healthy young individuals	Not Relevant to the Research Topic, Reviews, Registrations, Books, Patents
299	Yagüe, Prudencio Heras De La Fuente, José Manuel	2019	Changes in height and motor performance relative to peak height velocity: A mixed-longitudinal study of Spanish boys and girls	Not Relevant to the Research Topic, Reviews, Registrations, Books, Patents
300	Xue, Baohong Liu, Ting He, Lianping Hu, Wanxiang	2019	Measuring physical performance in university students	Not Relevant to the Research Topic, Reviews, Registrations, Books, Patents
301	Xu, Yatao Mei, Maorong Wang, Hui Yan, Qingwei He, Gang	2020	Association between Weight Status and Physical Fitness in Chinese Mainland Children and Adolescents: A Cross-Sectional Study	Not Relevant to the Research Topic, Reviews, Registrations, Books, Patents
302	Xu, S. Wang, R. Ma, S. He, B.	2024	Interventional effect of core stability training on pain and muscle function of youth with chronic non-specific lower back pain: a randomized controlled trial	Not Relevant to the Research Topic, Reviews, Registrations, Books, Patents
303	Xu, Lei Zhang, Fengling Zhu, Jianbo	2025	Cross-lagged analysis of physical fitness and cognitive control in Chinese early adolescents	Not Relevant to the Research Topic, Reviews, Registrations, Books, Patents
304	Xu, J.	2011	Experimental Research of the Impact of Elastic String Setting-up Exercise on the Quality of Elementary and Secondary Students' Strength	Not Relevant to the Research Topic, Reviews, Registrations, Books, Patents
305	Xing, Yu Liu, Haoyan Wu, Xueping	2024	Acquisition and Retention Effects of Fundamental Movement Skills on Physical Activity and Health-Related Fitness of Children with Autism Spectrum Disorder	Not Relevant to the Research Topic, Reviews, Registrations, Books, Patents
306	Xia, Wei Huang, Cai-Hong Guo, Yu Guo, Min-Gang Hu, Ming Dai, Jian Deng, Cheng-Hu	2021	The Physical Fitness Level of College Students Before and After Web-Based Physical Education During the COVID-19 Pandemic	Not Relevant to the Research Topic, Reviews, Registrations, Books, Patents
307	Wu, W. L. Yang, Y. F. Chu, I. H. Hsu, H. T. Tsai, F. H. Liang, J. M.	2017	Effectiveness of a cross-circuit exercise training program in improving the fitness of overweight or obese adolescents with intellectual disability enrolled in special education schools	Not Relevant to the Research Topic, Reviews, Registrations, Books, Patents
308	Wu, R. L. Zhang, S.	2022	Evaluation of Children's Physical Fitness Index and Prediction of Health Risk Trend Based on BP Neural Network Algorithm	Not Relevant to the Research Topic, Reviews, Registrations, Books, Patents
309	Wu, M. Kim, J. Gaebler-Spira, D.	2024	Improving trunk posture control in children with CP through a cable-driven robotic hippotherapy: a randomized controlled feasibility study	Not Relevant to the Research Topic, Reviews, Registrations, Books, Patents
310	Wu, Koulong Yang, Liu Sun, Xugui He, Lianping Du, Tianhua	2020	Physical performance is associated with visual acuity in university students: results of a school-based study	Not Relevant to the Research Topic, Reviews, Registrations, Books, Patents
311	Wu, J. F.	2022	Effects of Physical Exercise on Physical Fitness and Mental Health of Obese Students	Not Relevant to the Research Topic, Reviews, Registrations, Books, Patents
312	Wu, J. Yang, Y. Yu, H. Li, L. Chen, Y. Sun, Y.	2023	Comparative effectiveness of school-based exercise interventions on physical fitness in children and adolescents: a systematic review and network meta-analysis	Not Relevant to the Research Topic, Reviews, Registrations, Books, Patents
313	Wu, Junfang	2022	Effects of Physical Exercise on Physical Fitness and Mental Health of Obese Students	Not Relevant to the Research Topic, Reviews, Registrations, Books, Patents
314	Wu, Hanfeng Lin, Peiyi Zeng, Guanghao Chen, Feiyue	2024	Associations between body mass index and physical fitness indicators among Chinese university students: a multicenter cross-sectional study	Not Relevant to the Research Topic, Reviews, Registrations, Books, Patents
315	Wu, D. M. Dang, D. L. Wang, J. Ieee,	2016	Recognition of Students Combining Features of Zernike Moment and Optical Flow	Not Relevant to the Research Topic, Reviews, Registrations, Books, Patents
316	Wu, D. M. Dang, D. L. Wang, J. Ieee,	2023	Physical Fitness and Inflammatory Bowel Disease Risk Among Children and Adolescents in Taiwan	Not Relevant to the Research Topic, Reviews, Registrations, Books, Patents
317	Wong, Ming Yu Claudia Ou, Kai-Ling Wong, Wing Sum Hon, Sze Sze Chung, Pak Kwong	2024	Physical fitness levels and trends of kindergarteners in Hong Kong during the COVID-19 pandemic	Not Relevant to the Research Topic, Reviews, Registrations, Books, Patents
318	Wolfe, A. M. Pessman, M. A. Laurson, K. R. Brown, D. D. Brown, R. A.	2023	The Effects of COVID-19 School Closures on Physical Fitness in Adolescents	Not Relevant to the Research Topic, Reviews, Registrations, Books, Patents
319	Wolański, N. Przeweda, R. Zaremba, H. Trześniowski, R.	1992	Regression of body build and motor fitness in 7-19-year-old Polish youth on energy use and demographic properties of regions	Not Relevant to the Research Topic, Reviews, Registrations, Books, Patents
320	Witkowski, K. Michalik, A. Piepiora, P.	2023	Physical fitness vs. postural defects in boys at age 10	Not Relevant to the Research Topic, Reviews, Registrations, Books, Patents
321	Witharanage, S. C. A.	2023	The Sit-Up test battery: Calculation of the energy expenditure	Not Relevant to the Research Topic, Reviews, Registrations, Books, Patents
322	Wilson, H. Haideri, N. Song, K. Telford, D.	2022	Ankle-foot orthoses for preambulatory children with spastic diplegia	Not Relevant to the Research Topic, Reviews, Registrations, Books, Patents
323	Williams, R. A. Dring, K. J. Morris, J. G. Sunderland, C. Nevill, M. E. Cooper, S. B.	2017	Effect of two-weeks of school-based sprint training on physical fitness, risk factors for cardiometabolic diseases and cognitive function in adolescent girls: A randomized controlled pilot trial	Not Relevant to the Research Topic, Reviews, Registrations, Books, Patents
324	Williams, Elizabeth Galea, Mary	2022	Another look at "tummy time" for primary plagiocephaly prevention and motor development	Not Relevant to the Research Topic, Reviews, Registrations, Books, Patents
325	Wilczyński, Bartosz Radzimiński, Łukasz Sobierajska-Rek, Agnieszka Zorena, Katarzyna	2017	Association between Selected Screening Tests and Knee Alignment in Single-Leg Tasks among Young Football Players	Not Relevant to the Research Topic, Reviews, Registrations, Books, Patents
326	Wiewelhove, Thimo Raeder, Christian de Paula Simola, Rauno Alvaro Schneider, Christoph Döweling, Alexander Ferrauti, Alexander	2024	Tensiomyographic Markers Are Not Sensitive for Monitoring Muscle Fatigue in Elite Youth Athletes: A Pilot Study	Not Relevant to the Research Topic, Reviews, Registrations, Books, Patents
327	Wibowo, C. Dese, D. C. Nopiyanto, Y. E.	2019	Developing a precise gross motor skills assessment instrument for elementary school students (ages 7-9)	Not Relevant to the Research Topic, Reviews, Registrations, Books, Patents
328	Weston, Kathryn L. Pasecinic, Nicoleta Basterfield, Laura	2003	A Preliminary Study of Physical Fitness in 8- to 10-Year-Old Primary School Children From North East England in Comparison With National and International Data	Not Relevant to the Research Topic, Reviews, Registrations, Books, Patents
329	Westerstahl, M. Barnekow-Bergkvist, M. Hedberg, G. Jansson, E.	2019	Secular trends in body dimensions and physical fitness among adolescents in Sweden from 1974 to 1995	Not Relevant to the Research Topic, Reviews, Registrations, Books, Patents
330	Werneck, André O. Silva, Danilo R. Oyeyemi, Adewale L. Fernandes, Rômulo A. Romanzini, Marcelo Cyrino, Edilson S. de Arruda, Miguel Ronque, Enio R. V.	2024	Tracking of physical fitness in elementary school children: The role of changes in body fat	Not Relevant to the Research Topic, Reviews, Registrations, Books, Patents
331	Wen-Li, L. Lin, C. L. Lin, C. K.	2015	Effects of Stair-Climbing Exercise on Health-Related Physical Fitness Measures in Children with Developmental Disabilities	Not Relevant to the Research Topic, Reviews, Registrations, Books, Patents
332	Welk, Gregory J. Saint-Maurice, Pedro F. Csányi, Tamás	2025	Health-Related Physical Fitness in Hungarian Youth: Age, Sex, and Regional Profiles	Not Relevant to the Research Topic, Reviews, Registrations, Books, Patents
333	Weissblueth, E. Jablonowsky, R.	2024	Trends in Physical Abilities of Physical Education Students Between the Years 2000-2021	Not Relevant to the Research Topic, Reviews, Registrations, Books, Patents
334	Wei, X. S. Xue, Y. T. Sun, Y. Chen, L. Zhang, C. M. Wu, Q. J. Peng, S. Y. Ma, C. X. Liu, Z. Z. Jiang, S. H. Yang, X. Agarwal, S. Duan, G.	2023	A robust anisotropic light-responsive hydrogel for ultrafast and complex biomimetic actuation via poly(pyrrole)-coated electrospun nanofiber	Not Relevant to the Research Topic, Reviews, Registrations, Books, Patents
335	Wei, Qi	2023	Association between the <i>PPARGC1A</i> Gly482Ser polymorphism and muscle fitness in Chinese schoolchildren	Not Relevant to the Research Topic, Reviews, Registrations, Books, Patents
336	Weeks, B. K. Beck, B. R.	2012	Are bone and muscle changes from POWER PE, an 8-month in-school jumping intervention, maintained at three years?	Not Relevant to the Research Topic, Reviews, Registrations, Books, Patents
337	Weeks, B. K. Beck, B. R.	2012	Positive Effects of Promoting Physical Activity and Balanced Diets in a Primary School Setting with a High Proportion of Migrant School Children	Not Relevant to the Research Topic, Reviews, Registrations, Books, Patents
338	Webber, B. A. Hofmeyr, J. L. Hodson, M. E. Batten, J. C.	2017	Positive Effects of Promoting Physical Activity and Balanced Diets in a Primary School Setting with a High Proportion of Migrant School Children	Not Relevant to the Research Topic, Reviews, Registrations, Books, Patents
339	Webber, B. A. Hofmeyr, J. L. Hodson, M. E. Batten, J. C.	1985	Evaluation of positive expiratory pressure as an adjunct to postural drainage	Not Relevant to the Research Topic, Reviews, Registrations, Books, Patents
340	Wattie, N. Tietjens, M. Schorer, J. Ghanbari, M. C. Strauss, B. Seidel, I. Baker, J.	2014	Does relative age influence motor test performance of fourth grade pupils?	Not Relevant to the Research Topic, Reviews, Registrations, Books, Patents
341	Wassenaar, T. M. Wheatley, C. M. Beale, N. Nichols, T. Salvan, P. Meaney, A. Atherton, K. Diaz-Ordaz, K. Dawes, H. Johansen-Berg, H.	2021	The effect of a one-year vigorous physical activity intervention on fitness, cognitive performance and mental health in young adolescents: the Fit to Study cluster randomised controlled trial	Not Relevant to the Research Topic, Reviews, Registrations, Books, Patents
342	Wang, Z. Zang, J. Wang, Z. Fong, D. T. P. Wang, D.	2025	The effect of a one-year vigorous physical activity intervention on fitness, cognitive performance and mental health in young adolescents: the Fit to Study cluster randomised controlled trial	Not Relevant to the Research Topic, Reviews, Registrations, Books, Patents
343	Wang, Z. Zang, J. Wang, Z. Fong, D. T. P. Wang, D.	2025	Effects of 12-week integrative neuromuscular training on muscular fitness and sex differences in response to intervention in five- to six-year-old preschoolers	Not Relevant to the Research Topic, Reviews, Registrations, Books, Patents
344	Wang, Z. An, G. Zhang, W. Yang, G.	2019	The effect of jazz dance on physical and mental health of students with different physical fitness	Not Relevant to the Research Topic, Reviews, Registrations, Books, Patents
345	Wang, Yu-Lin Chi, Wen-Chou Chen, Chiung-Ling Yang, Cheng-Hsieh Teng, Ya-Ling Yeung, Kwok-Tak	2022	Effects of Hinged versus Floor-Reaction Ankle-Foot Orthoses on Standing Stability and Sit-to-Stand Performance in Children with Spastic Diplegic Cerebral Palsy	Not Relevant to the Research Topic, Reviews, Registrations, Books, Patents
346	Wang, Ya Wang, Shun Meng, Xiangwu Zhou, Husheng	2024	Effect of high-intensity interval training and moderate-intensity continuous training on cardiovascular risk factors in adolescents: Systematic review and meta-analysis of randomized controlled trials	Not Relevant to the Research Topic, Reviews, Registrations, Books, Patents
347	Wang, Y. Fu, B. Gao, Y.	2024	Effects of simulated high-altitude living low-altitude training on the exercise abilities of adolescent boxers	Not Relevant to the Research Topic, Reviews, Registrations, Books, Patents
348	Wang, Y. Fan, C. Cheng, L. Wang, Y. Peng, D. Li, F. Han, Y. Wang, H.	2024	A comparative analysis of energy expenditure and substrate metabolism in male university students with overweight/obesity: tabata vs HIIT and MICT	Not Relevant to the Research Topic, Reviews, Registrations, Books, Patents
349	Wang, X. Li, X. Qi, L. Zou, Z.	2024	Differences in anti-G constitution between graduates of general high school and teenagers aviation school of air force	Not Relevant to the Research Topic, Reviews, Registrations, Books, Patents
350	Wang, W. Wang, Y. H. Zhang, X. Z. Zhang, F. Ha, Z. D. Cui, J. H. Ma, Y. Xing, G. X.	2005	Effect of ginkgo-leaf tablets on the pulmonary ventilation function in young migrants at high altitude	Not Relevant to the Research Topic, Reviews, Registrations, Books, Patents
351	Wang, Tze-Hsuan Liao, Hua-Fang Peng, Yi-Chun	2012	Reliability and validity of the five-repetition sit-to-stand test for children with cerebral palsy	Not Relevant to the Research Topic, Reviews, Registrations, Books, Patents
352	Wang, T. H. Peng, Y. C. Chen, Y. L. Lu, T. W. Liao, H. F. Tang, P. F. Shieh, J. Y. Lin, J. J. Chang, C. H.	2011	Long-term effects of therapeutic music combined with loaded sit-to-stand resistance exercise on mobility for children with cerebral palsy	Not Relevant to the Research Topic, Reviews, Registrations, Books, Patents
353	Wang, T. H. Peng, Y. C. Chen, Y. L. Lu, T. W. Liao, H. F. Tang, P. F. Shieh, J. Y.	2013	A home-based program using patterned sensory enhancement improves resistance exercise effects for children with cerebral palsy: a randomized controlled trial	Not Relevant to the Research Topic, Reviews, Registrations, Books, Patents
354	Wang, T. H. Peng, Y. C. Chen, Y. L. Lu, T. W. Liao, H. F. Tang, P. F. Shieh, J. Y.	2012	A randomized controlled trial of neurologic music therapy during a functional strengthening program for children with cerebral palsy	Not Relevant to the Research Topic, Reviews, Registrations, Books, Patents
355	Wang, Q. A.	2010	Spatial Variations of Physical Fitness among Chinese Female College Students	Not Relevant to the Research Topic, Reviews, Registrations, Books, Patents
356	Wang, Q. Guo, H. Z. Chen, S. T. Ma, J. M. Kim, H.	2023	The Association of Body Mass Index and Fat Mass with Health-Related Physical Fitness among Chinese Schoolchildren: A Study Using a Predictive Model	Not Relevant to the Research Topic, Reviews, Registrations, Books, Patents
357	Wang, P. Y. Xu, J. Yang, W. L.	2010	The experimental research on Elastic force Exercise to the strength quality of primary school students	Not Relevant to the Research Topic, Reviews, Registrations, Books, Patents
358	Wang, N. B. Huang, G. M. Wu, L. Li, L.	2016	Assessment and Analysis of Physical Fitness among Freshmen in Nanchang University	Not Relevant to the Research Topic, Reviews, Registrations, Books, Patents
359	Wang, L. Zhang, H. Xu, T. Zhang, J. Liu, Y. Qu, Y.	2022	Effects of cheerleading practice on advanced glycation end products, areal bone mineral density, and physical fitness in female adolescents	Not Relevant to the Research Topic, Reviews, Registrations, Books, Patents
360	Wang, L. Chen, S. T.	2021	Student Physical Fitness Test System and Test Data Analysis System Based on Computer Vision	Not Relevant to the Research Topic, Reviews, Registrations, Books, Patents
361	Wang, L.	2012	Analysis of Students Health Condition in Our University	Not Relevant to the Research Topic, Reviews, Registrations, Books, Patents
362	Wang, H. Y. Lin, X. P. Hao, C. L. Zhang, C. Q. Sun, B. Q. Zheng, J. P. Chen, P. Sheng, J. Y. Wu, A. Zhong, N. S.	2006	Effect of 1-year specific immunotherapy with standardized house dust mite vaccine on mild to moderate allergic asthmatic patients	Not Relevant to the Research Topic, Reviews, Registrations, Books, Patents
363	Wang, Huan Wu, Dongming Zhang, Yanfeng Wang, Mei Jiang, Chongmin Yang, Huiting	2019	The association of physical growth and behavior change with Preschooler's physical fitness: From 10- years of monitoring data	Not Relevant to the Research Topic, Reviews, Registrations, Books, Patents
364	Wang, G. D. Sun, X. Q. Jin, X. Y.	2023	RESEARCH ON CORE STRENGTH TRAINING FOR VOLLEYBALL PLAYERS	Not Relevant to the Research Topic, Reviews, Registrations, Books, Patents
365	Wang, G. Zeng, D. Zhang, S. Hao, Y. Zhang, D. Liu, Y.	2023	The Effect of Different Physical Exercise Programs on Physical Fitness among Preschool Children: a Cluster-Randomized Controlled Trial	Not Relevant to the Research Topic, Reviews, Registrations, Books, Patents
366	Wang, F. J. Gao, M. X.	2010	Healthy Survey and Research for Physical of the Minority Students in the Northwest Territories of China	Not Relevant to the Research Topic, Reviews, Registrations, Books, Patents
367	Wang, C. Yuan, Y. Ji, X.	2024	The effects of a blended learning model on the physical fitness of Chinese university students: a cluster randomized controlled trial in basketball education	Not Relevant to the Research Topic, Reviews, Registrations, Books, Patents
368	Wang, C. Dev, R. D. O. Soh, K. G. Nasiruddin, N. J. M. Wang, Y. S.	2022	Effects of Blended Learning in Physical Education among University Students: A Systematic Review	Not Relevant to the Research Topic, Reviews, Registrations, Books, Patents
369	Wang, Aozhe Zhang, Haifeng Liu, Jianming Yan, Zhiyi Sun, Yaqi Su, Wantang Yu, Ji-Guo Mi, Jing Zhao, Li	2023	Targeted Lipidomics and Inflammation Response to Six Weeks of Sprint Interval Training in Male Adolescents	Not Relevant to the Research Topic, Reviews, Registrations, Books, Patents
370	Walter, M. Butler, K.	2013	Teaching race to teach Indigeneity	Not Relevant to the Research Topic, Reviews, Registrations, Books, Patents
371	Wallenta, C. Granacher, U. Lesinski, M. Schünemann, C. Muehlbauer, T.	2016	Effects of Complex Versus Block Strength Training on the Athletic Performance of Elite Youth Soccer Players	Not Relevant to the Research Topic, Reviews, Registrations, Books, Patents
372	Waldhelm, Andy Gubler, Coral Sullivan, Katie Witte, Chris Buchheister, Devin Bartz-Broussard, Jacob	2020	INTER-RATER AND TEST-RETEST RELIABILITY OF TWO NEW SINGLE LEG SIT-TO-STAND TESTS	Not Relevant to the Research Topic, Reviews, Registrations, Books, Patents
373	Wahl-Alexander, Z. Camic, C. L.	2021	Impact of COVID-19 on School-Aged Male and Female Health-Related Fitness Markers	Not Relevant to the Research Topic, Reviews, Registrations, Books, Patents
374	Wahl-Alexander, Z. Camic, C.	2023	Physical Activity and Fitness Markers of Male Campers Participating in a Fitness-Based Sport Education Season	Not Relevant to the Research Topic, Reviews, Registrations, Books, Patents
375	Vuletic, P. R. Gilic, B. Zenic, N. Pavlinovic, V. Kesic, M. G. Idrizovic, K. Sunda, M. Manojlovic, M. Sekulic, D.	2024	Analyzing the Associations between Facets of Physical Literacy, Physical Fitness, and Physical Activity Levels: Gender- and Age-Specific Cross-Sectional Study in Preadolescent Children	Not Relevant to the Research Topic, Reviews, Registrations, Books, Patents
376	Volbekiene, Vida Griciūte, Ausra	2007	Health-related physical fitness among schoolchildren in Lithuania: a comparison from 1992 to 2002	Not Relevant to the Research Topic, Reviews, Registrations, Books, Patents
377	Vincent, Sophie Berthon, Phanélie Zouhal, Hassane Moussa, Elie Catheline, Michel Bentué-Ferrer, Danièle Gratas-Delamarche, Arlette	2004	Plasma glucose, insulin and catecholamine responses to a Wingate test in physically active women and men	Not Relevant to the Research Topic, Reviews, Registrations, Books, Patents
378	Vincent, Heather K. Bhavsar, Prachi Bernier, Angelina	2023	Short-Term Impact of Exercise Fitness Testing in a Pediatric Metabolic and Obesity Clinic: Initiative to Improve Health Care Quality	Not Relevant to the Research Topic, Reviews, Registrations, Books, Patents
379	Villa-González, Emilio Faigenbaum, Avery D. López-Gil, José Francisco	2024	Unveiling the relationship of physical literacy with muscular fitness and muscle-strengthening activities in adolescents: the EHDLA study	Not Relevant to the Research Topic, Reviews, Registrations, Books, Patents
380	Viero, Valerio Triossi, Tamara Bianchi, Daniele Campagna, Alessandro Melchiorri, Giovanni	2020	Physical and performance variables for talent identification in water polo	Not Relevant to the Research Topic, Reviews, Registrations, Books, Patents
381	Verma, S. Sharma, S. K. Kala, N. Telles, S. Balkrishna, A.	2017	A pilot study to assess the effects of bhastrika pranayama on heart rate variability	Not Relevant to the Research Topic, Reviews, Registrations, Books, Patents
382	Vercher, Paula Hung, You-Jou Ko, Mansoo	2016	The Effectiveness of Incorporating a Play-based Intervention to Improve Functional Mobility for a Child with Relapsed Acute Lymphoblastic Leukaemia: A Case Report	Not Relevant to the Research Topic, Reviews, Registrations, Books, Patents
383	Vera, J. Luque-Casado, A. Redondo, B. Cardenas, D. Jimenez, R. Garcia-Ramos, A.	2019	Ocular Accommodative Response is Modulated as a Function of Physical Exercise Intensity	Not Relevant to the Research Topic, Reviews, Registrations, Books, Patents
384	Vega-Anzures, L. A. Carrillo-Torres, O. Velazquez-Cortes, M. I.	2016	Randomised comparison of haemodynamics in spinal block with hyperbaric bupivacaine in sitting versus lateral decubitus position for transurethral prostatectomy	Not Relevant to the Research Topic, Reviews, Registrations, Books, Patents
385	Vanhelst, Jérémy Labreuche, Julien Béghin, Laurent Drumez, Elodie Fardy, Paul S. Chapelot, Didier Mikulovic, Jacques Ulmer, Zékya	2017	Physical Fitness Reference Standards in French Youth: The BOUGE Program	Not Relevant to the Research Topic, Reviews, Registrations, Books, Patents
386	Vanaclocha-Amat, P. Faigenbaum, A. Molina-García, J. Villa-González, E.	2025	RETRAGAM: Resistance training based on gamification during physical education. Rationale and study protocol	Not Relevant to the Research Topic, Reviews, Registrations, Books, Patents
387	Van Tittelboom, Vanessa Alemdaroğlu-Gürbüz, Ipek Hanssen, Britta Plasschaert, Frank Heyrman, Lieve Feys, Hilde Desloovere, Kaat Calders, Patrick Van Den Broeck, Christine	2021	Reliability of functional tests of the lower limbs and core stability in children and adolescents with cerebral palsy	Not Relevant to the Research Topic, Reviews, Registrations, Books, Patents
388	van Tittelboom, Vanessa Alemdaroglu-Gürbüz, Ipek Hanssen, Britta Heyrman, Lieve Feys, Hilde Desloovere, Kaat Calders, Patrick Van den Broeck, Christine	2022	Reliability of Isokinetic Strength Assessments of Knee and Hip Using the Biodex System 4 Dynamometer and Associations With Functional Strength in Healthy Children	Not Relevant to the Research Topic, Reviews, Registrations, Books, Patents
389	van Niekerk, Sjan-Mari Louw, Quinette Abigail Hillier, Susan	2012	The effectiveness of a chair intervention in the workplace to reduce musculoskeletal symptoms. A systematic review	Not Relevant to the Research Topic, Reviews, Registrations, Books, Patents
390	van der Woude, Danny R. Wadman, Renske I. Asselman, Fay-Lynn Schoenmakers, Marja A. G. C. Cuppen, Inge van der Pol, W. Ludo Bartels, Bart	2024	Exploring functional strength changes during nusinersen treatment in symptomatic children with SMA types 2 and 3	Not Relevant to the Research Topic, Reviews, Registrations, Books, Patents
391	van der Niet, Anneke G. Hartman, Esther Moolenaar, Ben J. Smith, Joanne Visscher, Chris	2014	Relationship between physical activity and physical fitness in school-aged children with developmental language disorders	Not Relevant to the Research Topic, Reviews, Registrations, Books, Patents
392	Van de Kop, H. Toussaint, H. Janssen, M. Busch, V. Verhoeff, A.	2021	Improving Physical Activity Levels in Prevocational Students by Student Participation: Protocol for a Cluster Randomized Controlled Trial	Not Relevant to the Research Topic, Reviews, Registrations, Books, Patents
393	Valstad, S. A. von Heimburg, E. Welde, B. van den Tillaar, R.	2018	Comparison of Long and Short High-Intensity Interval Exercise Bouts on Running Performance, Physiological and Perceptual Responses	Not Relevant to the Research Topic, Reviews, Registrations, Books, Patents
394	Vallet, Clothilde André, Nicolas Gentet, Jean-Claude Verschuur, Arnauld Michel, Gérard Sotteau, Frédéric Martha, Cécile Grélot, Laurent	2015	Pilot evaluation of physical and psychological effects of a physical trek programme including a dog sledding expedition in children and teenagers with cancer	Not Relevant to the Research Topic, Reviews, Registrations, Books, Patents
395	Valenzuela, Elisa Rosa, Renata Monteiro, Carlos Keniston, Leslie Ayupe, Kênnea Frônio, Jaqueline Chagas, Paula	2021	Intensive Training with Virtual Reality on Mobility in Adolescents with Cerebral Palsy-Single Subject Design	Not Relevant to the Research Topic, Reviews, Registrations, Books, Patents
396	Vaccari, Filippo Fiori, Federica Bravo, Giulia Parpinel, Maria Messina, Giovanni Malavolta, Rita Lazzer, Stefano	2021	Physical fitness reference standards in Italian children	Not Relevant to the Research Topic, Reviews, Registrations, Books, Patents
397	Uysal, İsmail Özden, Fatih Karaman, Özgür Nadiye İmerci, Ahmet	2025	The Effect of Foot-Ankle Condition On Physical Performance in Cerebral Palsy With Spastic Equinus Deformity	Not Relevant to the Research Topic, Reviews, Registrations, Books, Patents
398	Uygur, Ayşe Gül Polat, Sema Ayvazoğlu, Seda Yücel, Ahmet Hilmi	2019	The physical features suitable for classical ballet training	Not Relevant to the Research Topic, Reviews, Registrations, Books, Patents
399	Utesch, T. Dreiskämper, D. Strauss, B. Naul, R.	2018	The development of the physical fitness construct across childhood	Not Relevant to the Research Topic, Reviews, Registrations, Books, Patents
400	Usra, M. Lesmana, I. B. Octara, K. Bayu, W. I. Badau, A. Ishak, A. Setiawan, E.	2024	Augmented Reality Training on Combat Sport: Improving the Quality of Physical Fitness and TechnicalPerformance of Young Athletes	Not Relevant to the Research Topic, Reviews, Registrations, Books, Patents
401	Usha, N. Selvaraj, A. L. Durai, C.	2022	RELATIVE EFFECT OF YOGIC PRACTICE AND PILATES TRAINING ON MOTOR VARIABLES AMONG WOMEN STUDENTS	Not Relevant to the Research Topic, Reviews, Registrations, Books, Patents
402	Unnithan, V. B. Veehof, S. H. Rosenthal, P. Mudge, C. O'Brien, T. H. Painter, P.	2001	Fitness testing of pediatric liver transplant recipients	Not Relevant to the Research Topic, Reviews, Registrations, Books, Patents
403	Unger, M. Jelsma, J. Stark, C.	2013	Effect of a trunk-targeted intervention using vibration on posture and gait in children with spastic type cerebral palsy: a randomized control trial	Not Relevant to the Research Topic, Reviews, Registrations, Books, Patents
404	Umin,	2018	The effectiveness of exercise intervention on academic achievement, cognitive function and physical health among children in Mongolia: a cluster RCT study	Not Relevant to the Research Topic, Reviews, Registrations, Books, Patents
405	Umin,	2014	A Phase II/III Open-label Extension Study of NPC-09 (N-acetylneuraminic acid) in Patients with GNE Myopathy (GNEM)	Not Relevant to the Research Topic, Reviews, Registrations, Books, Patents
406	Umin,	2017	The relationship between neck stiffness and trunk, body posture, and oral behavior	Not Relevant to the Research Topic, Reviews, Registrations, Books, Patents
407	Umin,	2016	A Phase II/III Study of NPC-09 (N-acetylneuraminic acid) in Patients with GNE Myopathy (GNEM)	Not Relevant to the Research Topic, Reviews, Registrations, Books, Patents
408	Umin,	2015	Effectiveness of Warm Compresses for the Eyes as a Nursing Technique to Provide Comfort - A Pilot Study Involving Healthy Individuals	Not Relevant to the Research Topic, Reviews, Registrations, Books, Patents
409	Umin,	2013	Effects of the program to improve physical fitness for preschool kids	Not Relevant to the Research Topic, Reviews, Registrations, Books, Patents
410	Ulbrich, J. Raheja, A. Alexander, N. B.	2000	Body positions used by healthy and frail older adults to rise from the floor	Not Relevant to the Research Topic, Reviews, Registrations, Books, Patents
411	Ukita, S. Tsuyama, K. Aoki, H.	2021	The relationship between developmental changes in toe muscle strength and physical fitness during childhood	Not Relevant to the Research Topic, Reviews, Registrations, Books, Patents
412	Ujević, Tihana Sporis, Goran Milanović, Zoran Pantelić, Sasa Neljak, Boris	2013	Differences between health-related physical fitness profiles of Croatian children in urban and rural areas	Not Relevant to the Research Topic, Reviews, Registrations, Books, Patents
413	Tyler, Kiley MacDonald, Megan Menear, Kristi	2014	Physical activity and physical fitness of school-aged children and youth with autism spectrum disorders	Not Relevant to the Research Topic, Reviews, Registrations, Books, Patents
414	Turnbull, H. Conroy, A. Opoka, R. O. Namasopo, S. Kain, K. C. Hawkes, M.	2016	Solar-powered oxygen delivery: proof of concept	Not Relevant to the Research Topic, Reviews, Registrations, Books, Patents
415	Turgut, E. Colakoglu, F. F. Guzel, N. A. Kapacan, S. Baltaci, G.	2016	Effects of weighted versus standard jump rope training on physical fitness in adolescent female volleyball players: a randomized controlled trial	Not Relevant to the Research Topic, Reviews, Registrations, Books, Patents
416	Tupimai, Teeraporn Peungsuwan, Punnee Prasertnoo, Jitlada Yamauchi, Juinichiro	2016	Effect of combining passive muscle stretching and whole body vibration on spasticity and physical performance of children and adolescents with cerebral palsy	Not Relevant to the Research Topic, Reviews, Registrations, Books, Patents
417	Tuncer, Deniz Gurses, H. Nilgun Senaran, Hakan Uzer, Gokcer Tuncay, Ibrahim	2025	Postural Control and Muscle Endurance in Children With Idiopathic Toe-Walking	Not Relevant to the Research Topic, Reviews, Registrations, Books, Patents
418	Tugrulhan, S. C. Eren, D. Hüseyin, Y. H. Nurcan, D.	2021	The Effect of Hippotherapy on Balance and Coordination in Mentally Disabled Children	Not Relevant to the Research Topic, Reviews, Registrations, Books, Patents
419	Tu, X. R.	2016	Experimental Research on Effects of Exercise Prescription Teaching on Physical Fitness of Male Students in Secondary Specialized School	Not Relevant to the Research Topic, Reviews, Registrations, Books, Patents
420	Tu, X. H. Zhang, S. H. Lai, Z. R. Xiao, X. L. Zhang, L.	2022	Machine Learning-Based Aerobic Exercise Recognition and Its Effect on Health Status of College Students	Not Relevant to the Research Topic, Reviews, Registrations, Books, Patents
421	Tsimeas, P. D. Tsiokanos, A. L. Koutedakis, Y. Tsigilis, N. Kellis, S.	2005	Does living in urban or rural settings affect aspects of physical fitness in children? An allometric approach	Not Relevant to the Research Topic, Reviews, Registrations, Books, Patents
422	Tseng, W. Y. Rekik, G. Chen, C. H. Clemente, F. M. Bezerra, P. Crowley-McHattan, Z. J. Chen, Y. S.	2021	Effects of 8-Week FIFA 11+ for Kids Intervention on Physical Fitness and Attention in Elementary School Children	Not Relevant to the Research Topic, Reviews, Registrations, Books, Patents
423	Trzcińska, Dorota Olszewska, Elzbieta Tabor, Piotr	2021	Physical fitness and body posture of 7-years-old children with extreme somatic parameters	Not Relevant to the Research Topic, Reviews, Registrations, Books, Patents
424	Trillos-Almanza, Maria Camila Wessel, Hanna Martínez-Aguilar, Magnolia van den Berg, Eline H. Douwes, Rianne M. Moshage, Han Connelly, Margery A. Bakker, Stephan J. L. de Meijer, Vincent E. Dullaart, Robin P. F. Blokzijl, Hans	2009	Branched Chain Amino Acids Are Associated with Physical Performance in Patients with End-Stage Liver Disease	Not Relevant to the Research Topic, Reviews, Registrations, Books, Patents
425	Tremblay, Mark S. Longmuir, Patricia E. Barnes, Joel D. Belanger, Kevin Anderson, Kristal D. Bruner, Brenda Copeland, Jennifer L. Delisle Nyström, Christine Gregg, Melanie J. Hall, Nathan Kolen, Angela M. Lane, Kirstin N. Law, Barbi MacDonald, Dany J. Martin, Luc J. Saunders, Travis J. Sheehan, Dwayne Stone, Michelle R. Woodruff, Sarah J.	2023	Physical literacy levels of Canadian children aged 8-12 years: descriptive and normative results from the RBC Learn to Play-CAPL project	Not Relevant to the Research Topic, Reviews, Registrations, Books, Patents
426	Tran, T. Do, C. Ha, T.	2018	The effectiveness of the physical education curriculum following the Sports Club model on the physical development of high school students in Vietnam	Not Relevant to the Research Topic, Reviews, Registrations, Books, Patents
427	Trajković, Nebojša Gušić, Marko Molnar, Slavko Mačak, Draženka Madić, Dejan M. Bogataj, Špela	2024	Short-Term FIFA 11+ Improves Agility and Jump Performance in Young Soccer Players	Not Relevant to the Research Topic, Reviews, Registrations, Books, Patents
428	Tovar, Gustavo López, Gabriel Ibáñez, Milcíades Alvarado, Ricardo Lobelo, Felipe Duperly, John	2020	Institutionalized physical activity curriculum benefits of medical students in Colombia	Not Relevant to the Research Topic, Reviews, Registrations, Books, Patents
429	Toussaint-Duyster, L. C. C. van der Cammen-van Zijp, M. H. M. Takken, T. Harmsen, W. J. Tibboel, D. van Heijst, A. F. J. de Blaauw, I. Wijnen, R. M. H. van Rosmalen, J. Ijsselstijn, H.	2016	Improvement of exercise capacity following neonatal respiratory failure: a randomized controlled trial	Not Relevant to the Research Topic, Reviews, Registrations, Books, Patents
430	Tounsi, M. Aouichaoui, C. Tabka, Z. Trabelsi, Y.	2020	Percentiles values for vertical jumping performances in healthy Tunisian adolescent aged 13 to 19 years	Not Relevant to the Research Topic, Reviews, Registrations, Books, Patents
431	Tounsi, M. Aouichaoui, C. Bouhlel, E. Tabka, Z. Trabelsi, Y.	2015	Effect of socioeconomic status on leg muscle power in Tunisian adolescent athletes	Not Relevant to the Research Topic, Reviews, Registrations, Books, Patents
432	Tornero-Aguilera, José Francisco Pelarigo, Jailton Gregório Clemente-Suárez, Vicente Javier	2019	Psychophysiological Intervention to Improve Preparedness in Military Special Operations Forces	Not Relevant to the Research Topic, Reviews, Registrations, Books, Patents
433	Tornberg, A. Lauruschkus, K.	2015	Non-ambulatory children and young people with cerebral palsy; different exercise effects from static versus dynamic standing	Not Relevant to the Research Topic, Reviews, Registrations, Books, Patents
434	Toriola, Oluwatoyi O. Monyeki, Makama A. Toriola, Abel L.	2017	Two-year longitudinal health-related fitness, anthropometry and body composition status amongst adolescents in Tlokwe Municipality: The PAHL Study	Not Relevant to the Research Topic, Reviews, Registrations, Books, Patents
435	Tomczak, Andrzej Bertrandt, Jerzy Kłos, Anna Szymańska, Wiesława Stankiewicz, Wanda	2007	Effect of 3-year education in the Main Fire Service School on the fitness level of students	Not Relevant to the Research Topic, Reviews, Registrations, Books, Patents
436	Tomaszewski, Paweł Milde, Katarzyna Sienkiewicz-Dianzenza, Edyta Nowicki, Dariusz	2016	Physical fitness of short-statured children at the early-school age	Not Relevant to the Research Topic, Reviews, Registrations, Books, Patents
437	Tolfrey, Keith Zakrzewski-Fruer, Julia K. Smallcombe, James	2017	Metabolism and Exercise During Youth	Not Relevant to the Research Topic, Reviews, Registrations, Books, Patents
438	Tishukaj, Faton Shalaj, Ismet Gjaka, Masar Ademi, Besim Ahmetxhekaj, Rrustem Bachl, Norbert Tschan, Harald Wessner, Barbara	2017	Physical fitness and anthropometric characteristics among adolescents living in urban or rural areas of Kosovo	Not Relevant to the Research Topic, Reviews, Registrations, Books, Patents
439	Tian, Z. Sun, X. Y. Gao, W. B. Luo, J. Ye, Y.	2011	The Construction of Measure and Assessment System of Motor Ability for the 2-4 years old Children	Not Relevant to the Research Topic, Reviews, Registrations, Books, Patents
440	Tian, Yuan Chen, Xue Liu, Yujie Sun, Gang Zhou, Zhixiong Liu, Chenglin Huo, Bo	2023	Effects of poling camber angle on the biomechanics of cross-country sit-skiing	Not Relevant to the Research Topic, Reviews, Registrations, Books, Patents
441	Thuc, D. C. Phong, D. T.	2023	Effects of 15 weeks of Jianzi training on the physical fitness and physiological functions of university female students	Not Relevant to the Research Topic, Reviews, Registrations, Books, Patents
442	Thron, Maximiliane Ruf, Ludwig Buchheit, Martin Härtel, Sascha Woll, Alexander Altmann, Stefan	2025	Anaerobic speed reserve and acute responses to a short-format high-intensity interval session in runners	Not Relevant to the Research Topic, Reviews, Registrations, Books, Patents
443	Thom, G. Kavaliauskas, M. Babraj, J.	2020	Changes in Lactate Kinetics Underpin Soccer Performance Adaptations to Cycling-Based Sprint Interval Training	Not Relevant to the Research Topic, Reviews, Registrations, Books, Patents
444	Thivel, David Masurier, Julie Baquet, Georges Timmons, Brian W. Pereira, Bruno Berthoin, Serge Duclos, Martine Aucouturier, Julien	2019	High-intensity interval training in overweight and obese children and adolescents: systematic review and meta-analysis	Not Relevant to the Research Topic, Reviews, Registrations, Books, Patents
445	Thaqi, A. Berisha, M. Hoxha, S.	2020	The effect of plyometric training on the power-related factors of children aged 16 years-old	Not Relevant to the Research Topic, Reviews, Registrations, Books, Patents
446	Thams, L. Hvid, L. G. Stounbjerg, N. G. Brønd, J. C. Mølgaard, C. Damsgaard, C. T. Hansen, M.	2022	Vitamin D supplementation and increased dairy protein intake do not affect muscle strength or physical function in healthy 6-8-year-old children: the D-pro randomized trial	Not Relevant to the Research Topic, Reviews, Registrations, Books, Patents
447	Thams, L. Hvid, L. G. Damsgaard, C. T. Hansen, M.	2021	Test-Retest Reliability of Muscle Strength and Physical Function Tests in 6-9-Year-old Children	Not Relevant to the Research Topic, Reviews, Registrations, Books, Patents
448	Terzi, E. Skari, A. Nikolaidis, S. Papadimitriou, K. Kabasakalis, A. Mougios, V.	2021	Relevance of a Sprint Interval Swim Training Set to the 100-Meter Freestyle Event Based on Blood Lactate and Kinematic Variables	Not Relevant to the Research Topic, Reviews, Registrations, Books, Patents
449	Terry, Aspen C. Thelen, Mark D. Crowell, Michael Goss, Donald L.	2018	THE MUSCULOSKELETAL READINESS SCREENING TOOL- ATHLETE CONCERN FOR INJURY & PRIOR INJURY ASSOCIATED WITH FUTURE INJURY	Not Relevant to the Research Topic, Reviews, Registrations, Books, Patents
450	Tctr,	2025	Effects of Specialized Badminton Skill Training on Sleep Quality, Anxiety, and related Baseline Physiological Markers in Graduate Students with Sleep Disorders: a Randomized Controlled Trial	Not Relevant to the Research Topic, Reviews, Registrations, Books, Patents
451	Tctr,	2023	Effect of structured exercise program on fundamental motor skills in children with Down syndrome: a randomized controlled trial	Not Relevant to the Research Topic, Reviews, Registrations, Books, Patents
452	Tctr,	2023	The effects of motor imagery training on sit-to-walk performance in children with cerebral palsy	Not Relevant to the Research Topic, Reviews, Registrations, Books, Patents
453	Tctr,	2023	Effects of Surya Namaskar Yoga on Perceived Stress Scale and Physical Fitness and in Overweight and Obese Female University Students	Not Relevant to the Research Topic, Reviews, Registrations, Books, Patents
454	Tctr,	2021	Comparing intensity levels of whole body vibration on changes of spasticity and physical performance for children and adolescent with cerebral palsy: randomized comparative trial	Not Relevant to the Research Topic, Reviews, Registrations, Books, Patents
455	Tctr,	2019	Effects of Proprioceptive Training and Craniocervical Flexors Training on Balance Control in Smartphone Users with Balance Impairment: a Randomized Control Trial	Not Relevant to the Research Topic, Reviews, Registrations, Books, Patents
456	Tctr,	2016	The effects of sugar intake, versus, chewing, and control, on experimentally induced pain-pressure threshold; a randomised repeated measure study in normal participants. (the LET'SEAT study)	Not Relevant to the Research Topic, Reviews, Registrations, Books, Patents
457	Tctr,	2016	The Effects of High Intensity Interval Training Combined with Resistance Training in Obese Children with Obstructive Sleep Apnea Syndrome	Not Relevant to the Research Topic, Reviews, Registrations, Books, Patents
458	Taufikurohmah, T.	2018	High Order Thinking Skills in Chemical Research to Develop Entrepreneurship and Campus Economic Power	Not Relevant to the Research Topic, Reviews, Registrations, Books, Patents
459	Tatari, M. Y. Suna, N. Kurnaz, M.	2024	Exploring the effect of the clothes used in physical education class on some physical fitness parameters	Not Relevant to the Research Topic, Reviews, Registrations, Books, Patents
460	Tao, Zhixuan Zhu, Ergang Sun, Xugui Sun, Jun	2024	Comparative effects of three different physical education teaching modes on college students' physical fitness during the COVID-19 pandemic: A longitudinal study	Not Relevant to the Research Topic, Reviews, Registrations, Books, Patents
461	Tang, Haitao Wang, Jinsong Bao, Ji Zhang, Lie	2024	Physical fitness decline and career paths: a longitudinal study of medical undergraduates	Not Relevant to the Research Topic, Reviews, Registrations, Books, Patents
462	Tanakal, Nozomi Fujii, Katsunori	2012	Physical strength in boys with different levels of fat accumulation and BMI: report on South Korean junior high school boys	Not Relevant to the Research Topic, Reviews, Registrations, Books, Patents
463	Tanaka, Chiaki Tremblay, Mark S. Okuda, Masayuki Tanaka, Shigeho	2020	Association between 24-hour movement guidelines and physical fitness in children	Not Relevant to the Research Topic, Reviews, Registrations, Books, Patents
464	Tambalis, Konstantinos D. Panagiotakos, Demosthenes B. Psarra, Glykeria Daskalakis, Stelios Kavouras, Stavros A. Geladas, Nickos Tokmakidis, Savas Sidossis, Labros S.	2016	Physical fitness normative values for 6-18-year-old Greek boys and girls, using the empirical distribution and the lambda, mu, and sigma statistical method	Not Relevant to the Research Topic, Reviews, Registrations, Books, Patents
465	Tamai, Kei Nishihara, Masahiro Hirata, Katsuya Shiraishi, Jun Hirano, Shinya Fujimura, Masanori Yano, Suguru Kanazawa, Tadahiro Kitajima, Hiroyuki	2019	Physical fitness of non-disabled school-aged children born with extremely low birth weights	Not Relevant to the Research Topic, Reviews, Registrations, Books, Patents
466	Tallon, C. M. Nowak-Flück, D. Reiger, M. G. Green, D. J. Tremblay, M. S. Ainslie, P. N. McManus, A. M.	2023	Exercise breaks prevent attenuation in cerebrovascular function following an acute bout of uninterrupted sitting in healthy children	Not Relevant to the Research Topic, Reviews, Registrations, Books, Patents
467	Taeymans, Jan Clarys, Peter Abidi, Hassane Hebbelinck, Marcel Duquet, William	2009	Developmental changes and predictability of static strength in individuals of different maturity: a 30-year longitudinal study	Not Relevant to the Research Topic, Reviews, Registrations, Books, Patents
468	Taddio, Anna Ilersich, A. Lane Ipp, Moshe Kikuta, Andrew Shah, Vibhuti	2009	Physical interventions and injection techniques for reducing injection pain during routine childhood immunizations: systematic review of randomized controlled trials and quasi-randomized controlled trials	Not Relevant to the Research Topic, Reviews, Registrations, Books, Patents
469	Tachibana, Y. Fukushima, A. Saito, H. Yoneyama, S. Ushida, K. Yoneyama, S. Kawashima, R.	2012	A new mother-child play activity program to decrease parenting stress and improve child cognitive abilities: a cluster randomized controlled trial	Not Relevant to the Research Topic, Reviews, Registrations, Books, Patents
470	Tabacchi, G. Sanchez, G. F. L. Sahin, F. N. Kizilyalli, M. Genchi, R. Basile, M. Kirkar, M. Silva, C. Loureiro, N. Teixeira, E. Demetriou, Y. Sturm, D. J. Pajaujene, S. Zuoziene, I. J. Gómez-López, M. Rada, A. Pausic, J. Lakicevic, N. Petrigna, L. Feka, K. Ribeiro, A. Alesi, M. Bianco, A.	2019	Field-Based Tests for the Assessment of Physical Fitness in Children and Adolescents Practicing Sport: A Systematic Review within the ESA Program	Not Relevant to the Research Topic, Reviews, Registrations, Books, Patents
471	Szasz, Anna Zimmerman, Amy Frey, Erin Brady, Danielle Spalletta, Robert	2002	An electromyographical evaluation of the validity of the 2-minute sit-up section of the Army Physical Fitness Test in measuring abdominal strength and endurance	Not Relevant to the Research Topic, Reviews, Registrations, Books, Patents
472	Sylvester, K. P. Patey, R. A. Milligan, P. Dick, M. Rafferty, G. F. Rees, D. Thein, S. L. Greenough, A.	2004	Pulmonary function abnormalities in children with sickle cell disease	Not Relevant to the Research Topic, Reviews, Registrations, Books, Patents
473	Syamsulrizal, Marlina, Y. Ifwandi,	2004	The Evaluation of the Physical Fitness Test for Female Junior High School Students	Not Relevant to the Research Topic, Reviews, Registrations, Books, Patents
474	Swinnerton, B.	2018	REDESIGNED, COLLABORATIVE LEARNING ENVIRONMENTS - STAFF USE AND PERCEPTIONS	Not Relevant to the Research Topic, Reviews, Registrations, Books, Patents
475	Sweeting, Joanna Merom, Dafna Astuti, Putu Ayu Swandewi Antoun, Michael Edwards, Kate Ding, Ding	2020	Physical activity interventions for adults who are visually impaired: a systematic review and meta-analysis	Not Relevant to the Research Topic, Reviews, Registrations, Books, Patents
476	Sviderskaia, N. E.	2011	Influence of information over saturation on quality of creative activity and EEG spatial organization	Not Relevant to the Research Topic, Reviews, Registrations, Books, Patents
477	Suzuki, M. Tatsumi, M.	1993	Effect of therapeutic exercise on physical fitness in a school health program for obese children	Not Relevant to the Research Topic, Reviews, Registrations, Books, Patents
478	Susilovic, M. K. Hraski, M. Susilovic, J.	2022	Secular Trends of Motor Abilities and BMI among Adolescents from 1998 to 2018	Not Relevant to the Research Topic, Reviews, Registrations, Books, Patents
479	Susanto, E. Bayok, M. Satriawan, R. Festiawan, R. Kurniawan, D. D. Putra, F.	2023	Talent Identification Predicting in Athletics: A Case Study in Indonesia	Not Relevant to the Research Topic, Reviews, Registrations, Books, Patents
480	Suriyaamarit, Duangporn Boonyong, Sujitra	2020	Comparison of the effects of chair height and anterior seat inclination on sit-to-stand ability in children with spastic diplegic cerebral palsy	Not Relevant to the Research Topic, Reviews, Registrations, Books, Patents
481	Suriyaamarit, Duangporn Boonyong, Sujitra	2019	Mechanical work, kinematics, and kinetics during sit-to-stand in children with and without spastic diplegic cerebral palsy	Not Relevant to the Research Topic, Reviews, Registrations, Books, Patents
482	Surikova, N. V. Briukhovskikh, T. V. Shubin, D. A. Orlova, D. O.	2024	Assesment of tendency of 1st-3rd-year female students of an agrarian university to violate healthy behaviour	Not Relevant to the Research Topic, Reviews, Registrations, Books, Patents
483	Sunda, Mirela Gilic, Barbara Vuletic, Petra Rajkovic Pavlinovic, Vladimir Zenic, Natasa	2023	Mediating Effects of the COVID-19 Pandemic on the Associations between Physical Activity and Physical Fitness; Cross-Sectional Study among High School Adolescents	Not Relevant to the Research Topic, Reviews, Registrations, Books, Patents
484	Sun, Y. Yu, S. Wang, A. Chan, H. C. Ou, A. X. Zhang, D. Xie, Y. Fong, S. S. M. Gao, Y.	2022	Effectiveness of an adapted physical activity intervention on health-related physical fitness in adolescents with intellectual disability: a randomized controlled trial	Not Relevant to the Research Topic, Reviews, Registrations, Books, Patents
485	Sun, Y. Yin, X. J. Li, Y. Q. Bi, C. J. Li, M. Yang, X. F. Zhang, T. Zhang, F.	2020	Normative Values for Muscular Fitness for Chinese Children and Adolescents Aged 7-18 Years	Not Relevant to the Research Topic, Reviews, Registrations, Books, Patents
486	Sun, Yan Wang, Yu Yu, Haohan Cheng, Kaiwei Wang, Haoyi Liu, Jingmin	2025	To explore the effects of different ways of high intensity interval training on self-control and physical health of college students	Not Relevant to the Research Topic, Reviews, Registrations, Books, Patents
487	Sun, Pengwei Zhang, Feng Bi, Cunjian Yin, Xiaojian Guo, Yaru Hong, Jun Hu, Yanyan Liu, He	2025	Sex comparison of the association between weight-adjusted waist index and physical fitness index: a cross-sectional survey of adolescents in Xinjiang, China	Not Relevant to the Research Topic, Reviews, Registrations, Books, Patents
488	Sun, Jikun Sun, Zhiyuan Kong, Jianda Tian, Xuewen Wang, Liping Wang, Qinglu Xu, Jun	2024	Regular meta-analysis of the impact of sports activities intervention on some items of the national student physical health standards for adolescents	Not Relevant to the Research Topic, Reviews, Registrations, Books, Patents
489	Sun, Jianzhong Lin, Chan Wang, Lei Bi, Cunjian Qiao, Bin	2024	A comparative study on the physical fitness of college students from different grades and majors in Jiangxi province	Not Relevant to the Research Topic, Reviews, Registrations, Books, Patents
490	Sun, Jianzhong Liang, Hui Wang, Lei Chen, Zhongju Bi, Cunjian Zhang, Feng	2025	Secular trends of physical fitness for college students in Anhui Province over the past decade	Not Relevant to the Research Topic, Reviews, Registrations, Books, Patents
491	Sun, Jingyu Jia, Nannan Xu, Yaning Guo, Dakai Lu, Tianfeng Chen, Jiajia Chu, Hang Zhang, Zhangxiaohe Yao, Ke Zhao, Rongji Chen, Tao	2025	Comparative effectiveness of morning and evening aerobic exercise on weight loss and physical fitness in Chinese college students with overweight and obesity	Not Relevant to the Research Topic, Reviews, Registrations, Books, Patents
492	Sun, Jun Chang, Jie Zhu, Ergang Sun, Xugui Tao, Yu Chen, Xiaohong	2023	Comparative research on the development of college students' physical fitness based on online physical education during the COVID-19 pandemic	Not Relevant to the Research Topic, Reviews, Registrations, Books, Patents
493	Sulla-Torres, J. Santos-Pamo, B. Cárdenas-Rodríguez, F. Angulo-Osorio, J. Gómez-Campos, R. Cossio-Bolaños, M.	2024	Multiplatform Computer Vision System to Support Physical Fitness Assessments in Schoolchildren	Not Relevant to the Research Topic, Reviews, Registrations, Books, Patents
494	Suksai, P. E. Chidnok, W.	2024	Combined effects of speed-endurance and speed training on speed performance in youth soccer players	Not Relevant to the Research Topic, Reviews, Registrations, Books, Patents
495	Sukal-Moulton, Theresa Egan, Tara Johnson, Larke Lein, Crystal Gaebler-Spira, Deborah	2022	Use of Frame Running for Adolescent Athletes With Movement Challenges: Study of Feasibility to Support Health and Participation	Not Relevant to the Research Topic, Reviews, Registrations, Books, Patents
496	Sugimoto, Dai Stracciolini, Andrea Berbert, Laura Nohelty, Eric Kobelski, Greggory P. Parmeter, Becky Weller, Edie Faigenbaum, Avery D. Myer, Gregory D.	2023	Assessment of Physical Tests in 6-11 Years Old Children: Findings from the Play Lifestyle and Activity in Youth (PLAY) Study	Not Relevant to the Research Topic, Reviews, Registrations, Books, Patents
497	Sudholz, B. Ayala, A. M. C. Timperio, A. Dunstan, D. W. Conroy, D. E. Abbott, G. Holland, B. Arundell, L. Salmon, J.	2023	The impact of height-adjustable desks and classroom prompts on classroom sitting time, social, and motivational factors among adolescents	Not Relevant to the Research Topic, Reviews, Registrations, Books, Patents
498	Su, Z. Y. Yu, W. L. Yan, Z. W. Ding, D. D. Fang, C. C. Luo, Q. L. Liu, X. Cao, L. Z.	2024	Comparison of high-intensity interval training and moderate-intensity continuous training on cardiopulmonary function, cardiac autonomic function and vascular function in adolescent boys with obesity: a randomized controlled trial	Not Relevant to the Research Topic, Reviews, Registrations, Books, Patents
499	Su, H. Chang, N. J. Wu, W. L. Guo, L. Y. Chu, I. H.	2017	Acute Effects of Foam Rolling, Static Stretching, and Dynamic Stretching During Warm-ups on Muscular Flexibility and Strength in Young Adults	Not Relevant to the Research Topic, Reviews, Registrations, Books, Patents
500	Sturgess, A.	2011	FROM LOCAL PARTICIPATION TO GLOBAL CONFIDENCE TE AO WHANUI	Not Relevant to the Research Topic, Reviews, Registrations, Books, Patents
501	Stopka, C. Limper, L. Siders, R. Graves, J. Goodman, A. Silverstone, E.	1994	EFFECTS OF A SUPERVISED RESISTANCE TRAINING-PROGRAM ON ADOLESCENTS AND YOUNG-ADULTS WITH MENTAL-RETARDATION	Not Relevant to the Research Topic, Reviews, Registrations, Books, Patents
502	Stojanovic, N. Stupar, D. Markovic, M. Trajkovic, N. Aleksic, D. Pasic, G. Konicanin, A. Zadraznik, M. Stojanovic, T.	2023	School-Based Circuit Training Intervention Improves Local Muscular Endurance in Primary School Students: a Randomized Controlled Trial	Not Relevant to the Research Topic, Reviews, Registrations, Books, Patents
503	Stephens, Mark B. Cochran, Christopher Hall, Jennifer M. Olsen, Cara	2012	Physical fitness during medical school: a 4-year study at the Uniformed Services University	Not Relevant to the Research Topic, Reviews, Registrations, Books, Patents
504	Stelmach, I. Sobocińska, A. Majak, P. Smejda, K. Jerzyńska, J. Stelmach, W.	2012	Comparison of the long-term efficacy of 3- and 5-year house dust mite allergen immunotherapy	Not Relevant to the Research Topic, Reviews, Registrations, Books, Patents
505	Štefan, Lovro Paradžik, Petar Sporiš, Goran	2019	Sex and age correlations of reported and estimated physical fitness in adolescents	Not Relevant to the Research Topic, Reviews, Registrations, Books, Patents
506	Štefan, Lovro Neljak, Boris Petrić, Vilko Kasović, Mario Vespalec, Tomaš	2022	Normative Data for Musculoskeletal Fitness in 13,217 Children and Adolescents: The Croatian Fitness (CROFIT) Study	Not Relevant to the Research Topic, Reviews, Registrations, Books, Patents
507	Stavinoha, Tyler J. Pun, Stephanie Y. McGlothlin, J. Damian Uzosike, Maechi B. Segovia, Nicole A. Imrie, Meghan N.	2024	No Delay in Age of Crawling, Standing or Walking with Pavlik Harness Treatment: A Prospective Cohort Study	Not Relevant to the Research Topic, Reviews, Registrations, Books, Patents
508	Starodubtseva, I. V. Zavyalova, T. P.	2020	An Analysis of the Psychophysical Development of Children Aged 6 to 7 with Overweight and with Obesity	Not Relevant to the Research Topic, Reviews, Registrations, Books, Patents
509	Starchenka, S. Heath, M. D. Higenbottam, T. Skinner, M. A.	2018	Differential network and pathway analysis of transcriptome molecular markers associated with an adjuvanted grass allergoid immunotherapy	Not Relevant to the Research Topic, Reviews, Registrations, Books, Patents
510	Stankovic, M. Dordevic, D. Andrasic, S. Tomac, Z. Vlahovic, T. Franic, M. Vidranski, T. Krakan, I. Sporis, G. Trajkovic, N.	2022	Gym Versus Home-Based Training During Transition Period in Adolescent Soccer Players: effects on Physical Performance	Not Relevant to the Research Topic, Reviews, Registrations, Books, Patents
511	Stamenković, Stevan Karničić, Hrvoje Vlašić, Jadranka Topolovec, Anja Pekas, Damir	2025	Kicking, Throwing, Grappling: How Combat Sports Shape Muscular Fitness and Motor Competence in Children	Not Relevant to the Research Topic, Reviews, Registrations, Books, Patents
512	Ssyamsudin, Sumarsono, A. Hidayat, A. K. Hiskya, H. J. Lewar, E. Wasa, C. Kalalo, C. N.	2018	Student's Fitness Level Survey on Marind, Asmat and Muyu Students at Kolese Pendidikan Guru High School in The Academic Year of 2017/2018	Not Relevant to the Research Topic, Reviews, Registrations, Books, Patents
513	R. B. R. sst2s	2017	Electrical stimulation in cirrhotic in peripheral muscle strength and exercise capacity	Not Relevant to the Research Topic, Reviews, Registrations, Books, Patents
514	Sripanidkulchai, B. Promthep, K. Tuntiyasawasdikul, S. Tabboon, P. Areemit, R.	2018	Supplementation of Kaempferia parviflora Extract Enhances Physical Fitness and Modulates Parameters of Heart Rate Variability in Adolescent Student-Athletes: a Randomized, Double-Blind, Placebo-Controlled Clinical Study	Not Relevant to the Research Topic, Reviews, Registrations, Books, Patents
515	Srihari, K. Swaminathan, G.	2020	COMBINED AND ISOLATED EFFECT OF LADDER AND MEDICINE BALL TRAINING ON MUSCULAR ENDURANCE AMONG SCHOOL STUDENTS	Not Relevant to the Research Topic, Reviews, Registrations, Books, Patents
516	Sprengeler, O. Hebestreit, A. Gohres, H. Bucksch, J. Buck, C.	2020	Effects of Installing Height-Adjustable Standing Desks on Daily and Domain-Specific Duration of Standing, Sitting, and Stepping in 3rd Grade Primary School Children	Not Relevant to the Research Topic, Reviews, Registrations, Books, Patents
517	Spineli, Higor Pinto, Maryssa P. Dos Santos, Bruna P. Lima-Silva, Adriano E. Bertuzzi, Romulo Gitaí, Daniel L. G. de Araujo, Gustavo G.	2020	Effects of Installing Height-Adjustable Standing Desks on Daily and Domain-Specific Duration of Standing, Sitting, and Stepping in 3rd Grade Primary School Children	Not Relevant to the Research Topic, Reviews, Registrations, Books, Patents
518	Spieszny, M. Wasacz, W. Kamys, Z. Ambrozy, T. Kasicki, K. Kapuscinski, P. Rydzik, L.	2024	The impact of coordination training on motor skills in adolescent handball players aged 411-5 years: A randomized controlled trial	Not Relevant to the Research Topic, Reviews, Registrations, Books, Patents
519	Sparling, P. B. Millard-Stafford, M. Snow, T. K.	1997	Development of a cadence curl-up test for college students	Not Relevant to the Research Topic, Reviews, Registrations, Books, Patents
520	Sozen, H.	2012	The effect of volleyball training on the physical fitness of high school students	Not Relevant to the Research Topic, Reviews, Registrations, Books, Patents
521	Sousa-Gonçalves, Cintia Renata Tringali, Gabriella Tamini, Sofia De Micheli, Roberta Soranna, Davide Taiar, Redha Sá-Caputo, Danúbia Moreira-Marconi, Eloá Paineiras-Domingos, Laisa Bernardo-Filho, Mario Sartorio, Alessandro	2019	Acute Effects of Whole-Body Vibration Alone or in Combination With Maximal Voluntary Contractions on Cardiorespiratory, Musculoskeletal, and Neuromotor Fitness in Obese Male Adolescents	Not Relevant to the Research Topic, Reviews, Registrations, Books, Patents
522	Soucy, Elizabeth A. Wessel, Lauren E. Gao, Feng Albers, Anne C. Gutmann, David H. Dunn, Courtney M.	2015	A pilot study for evaluation of hypotonia in children with neurofibromatosis type 1	Not Relevant to the Research Topic, Reviews, Registrations, Books, Patents
523	Sos-Tirado, M. Campo-Manzanares, A. Aguado-Oregui, L. Cerdá-Calatayud, C. Guardiola-Ruiz, J. C. García-Lucas, C. Montañez-Aguilera, F. J. Lisón, J. F. Amer-Cuenca, J. J.	2024	Short Term Effects of Proprioceptive Neuromuscular Facilitation Combined with Neuromuscular Electrical Stimulation in Youth Basketball Players: A Randomized Controlled Trial	Not Relevant to the Research Topic, Reviews, Registrations, Books, Patents
524	Sööt, T. Jürimäe, T. Jürimäe, J.	2001	Physiological response to different duration sit-ups tests in female University students	Not Relevant to the Research Topic, Reviews, Registrations, Books, Patents
525	Song, Yuan Lan, Huihui	2024	The Effects of High-Intensity Interval Training on Cardiometabolic Health in Children and Adolescents: A Systematic Review and Meta-Analysis	Not Relevant to the Research Topic, Reviews, Registrations, Books, Patents
526	Song, Ji Hwan Song, Ho Hyun Kim, Sukwon	2021	Effects of School-Based Exercise Program on Obesity and Physical Fitness of Urban Youth: A Quasi-Experiment	Not Relevant to the Research Topic, Reviews, Registrations, Books, Patents
527	Song, Huiqi Lau, Patrick W. C. Wang, Jingjing Liu, Yunfei Song, Yi Shi, Lei	2024	24-H movement behaviors and physical fitness in preschoolers: A compositional and isotemporal reallocation analysis	Not Relevant to the Research Topic, Reviews, Registrations, Books, Patents
528	Solis-Urra, P. Olivares-Arancibia, J. Suarez-Cadenas, E. Sanchez-Martinez, J. Rodríguez-Rodríguez, F. Ortega, F. B. Esteban-Cornejo, I. Cadenas-Sanchez, C. Castro-Piñero, J. Veloz, A. et al.,	2019	Study protocol and rationale of the "Cogni-action project" a cross-sectional and randomized controlled trial about physical activity, brain health, cognition, and educational achievement in schoolchildren	Not Relevant to the Research Topic, Reviews, Registrations, Books, Patents
529	Snyman-van Deventer, E.	2014	STUDENT ENGAGEMENT: MORE THAN BELLS AND WHISTLES	Not Relevant to the Research Topic, Reviews, Registrations, Books, Patents
530	Smpokos, Emmanouil A. Linardakis, Manolis Papadaki, Angeliki Lionis, Christos Kafatos, Anthony	2012	Secular trends in fitness, moderate-to-vigorous physical activity, and TV-viewing among first grade school children of Crete, Greece between 1992/93 and 2006/07	Not Relevant to the Research Topic, Reviews, Registrations, Books, Patents
531	Smpokos, E. Mourikis, C. Tsikakis, A. Katsikostas, N. Linardakis, M.	2022	Reference performance values of pre-seasonal physical fitness in elite youth male football players in Greece	Not Relevant to the Research Topic, Reviews, Registrations, Books, Patents
532	Smith, J. C. Pridgeon, B. Hall, M. C.	2018	Acute Effect of Foam Rolling and Dynamic Stretching on Flexibility and Jump Height	Not Relevant to the Research Topic, Reviews, Registrations, Books, Patents
533	Smidt, G. L. O'Dwyer, K. D. Lin, S. Y. Blanpied, P.	1991	The effect of trunk resistive exercise on muscle strength in postmenopausal women	Not Relevant to the Research Topic, Reviews, Registrations, Books, Patents
534	Smati, S. Pouliot-Laforte, A. Chevalier, M. Lemay, M. Ballaz, L.	2023	Effect of power training on locomotion capacities in children with cerebral palsy with GMFCS level III-IV	Not Relevant to the Research Topic, Reviews, Registrations, Books, Patents
535	Sloane, B. Feldner, H. Kenyon, L. Logan, S.	2022	On the Move! Caregiver Perspectives on Power Mobility Devices & Participation for Children with Cerebral Palsy, Gross Motor Function Classification Scale Level V	Not Relevant to the Research Topic, Reviews, Registrations, Books, Patents
536	Slctr,	2024	The effect of structured physical activity on behavior, communication skills and sensory issues among children with Autism Spectrum Disorders: an institution-based interventional study	Not Relevant to the Research Topic, Reviews, Registrations, Books, Patents
537	Slctr,	2018	School-based physical activity intervention in 11-13 year-old adolescents	Not Relevant to the Research Topic, Reviews, Registrations, Books, Patents
538	Slavicek, T. Stastny, P. Roczniok, R. Musalek, M.	2022	Lower Limb Skeletal Robustness Determines the Change of Directional Speed Performance in Youth Ice Hockey	Not Relevant to the Research Topic, Reviews, Registrations, Books, Patents
539	Slaboda, Jill C. Barton, Joseph E. Keshner, Emily A.	2009	Influence of moving visual environment on sit-to-stand kinematics in children and adults	Not Relevant to the Research Topic, Reviews, Registrations, Books, Patents
540	Sırtbaş, Gülsen Yalnızoğlu, Dilek Livanelioğlu, Ayşe	2021	Comparison of physical fitness, activity, and quality of life of the children with epilepsy and their healthy peers	Not Relevant to the Research Topic, Reviews, Registrations, Books, Patents
541	Simpson, S.	1989	THE EFFECTS OF PARTICIPATION IN PHYSICAL-EDUCATION ACTIVITIES UPON HEALTH RELATED PHYSICAL-FITNESS	Not Relevant to the Research Topic, Reviews, Registrations, Books, Patents
542	Simonsen, MortenBilde Eggertsen, CharlotteNørkjær Pedersen, JeppeBech Christiansen, Stine Vestergaard, EsbenThyssen Hagstrøm, Søren Larsen, Ryan Godsk	2025	Intensity and enjoyment of play-based HIIT in children and adolescents with obesity	Not Relevant to the Research Topic, Reviews, Registrations, Books, Patents
543	Simin, A. Naghipour, B. Farzin, H. Saeede, M. Pouya, H. M. Hojjat, P.	2018	Effect of position during induction of spinal anaesthesia for caesarean section on maternal haemodynamic: randomised clinical trial	Not Relevant to the Research Topic, Reviews, Registrations, Books, Patents
544	Simao, X. Rui, W. Rongxin, X. Wenjie, Y. Benxiang, H. Zegang, C.	2024	The Effect of Core Stability Training Combined with Celecoxib in the Treatment of Chronic Non-Specific Low Back Pain in Adolescents: a Randomized Controlled Trial	Not Relevant to the Research Topic, Reviews, Registrations, Books, Patents
545	Silventoinen, Karri Maia, José Sillanpää, Elina Sund, Reijo Gouveia, Élvio R. Antunes, António Marques, Gonçalo Thomis, Martine Kaprio, Jaakko Freitas, Duarte	2024	Genetic Regulation of Physical Fitness in Children: A Twin Study of 15 Tests from Eurofit and Fitnessgram Test Batteries	Not Relevant to the Research Topic, Reviews, Registrations, Books, Patents
546	Silva, T. Queiroz, J. R. Turcio, K. H. L. Tobelem, D. D. C. Araújo, T. R. Coutinho, K. S. L. Chavantes, M. C. Horliana, Acrt Deana, A. M. Silva, Dftd et al.,	2021	Effect of photobiomodulation combined with physical therapy on functional performance in children with myelomeningocele: a protocol randomized clinical blind study	Not Relevant to the Research Topic, Reviews, Registrations, Books, Patents
547	Silva, Mjce Figueiredo, A. J. Carvalho, H. M. Malina, R. M.	2008	Functional capacities and sport-specific skills of 14-to 15-year-old male basketball players: Size and maturity effects	Not Relevant to the Research Topic, Reviews, Registrations, Books, Patents
548	Silva, Diego Augusto Santos de Lima, Tiago Rodrigues Tremblay, Mark Stephen	2018	Association between Resting Heart Rate and Health-Related Physical Fitness in Brazilian Adolescents	Not Relevant to the Research Topic, Reviews, Registrations, Books, Patents
549	Silva, C. S. Torres, L. A. Rahal, A. Terra Filho, J. Vianna, E. O.	2006	Comparison of morning and afternoon exercise training for asthmatic children	Not Relevant to the Research Topic, Reviews, Registrations, Books, Patents
550	Silva, Cátia Vilas, Catarina Pereira, Beatriz Rosário, Pedro Fuentes, Sonia Magalhães, Paula	2023	Changes in Physical Fitness Parameters in a Portuguese Sample of Adolescents during the COVID-19 Pandemic: A One-Year Longitudinal Study	Not Relevant to the Research Topic, Reviews, Registrations, Books, Patents
551	Silva, Avelino Ferraz, Ricardo Branquinho, Luís Dias, Tatiana Teixeira, José E. Marinho, Daniel A.	2023	Effects of applying a multivariate training program on physical fitness and tactical performance in a team sport taught during physical education classes	Not Relevant to the Research Topic, Reviews, Registrations, Books, Patents
552	Siemes, H. Goebel, H. H. Sengers, R. C. Ruitenbeek, W. Trijbels, J. M.	1987	Leigh's subacute necrotizing encephalomyelopathy due to decreased activity of the pyruvate dehydrogenase complex	Not Relevant to the Research Topic, Reviews, Registrations, Books, Patents
553	Sieland, Johanna Krause, Frieder Kalo, Kristin Wilke, Jan Vogt, Lutz Banzer, Winfried Niederer, Daniel	2020	Injuries and functional performance status in young elite football players: a prospective 2-year monitoring	Not Relevant to the Research Topic, Reviews, Registrations, Books, Patents
554	Siegel, Judith A. Camaione, David N. Manfredi, Thomas G.	1989	The Effects of Upper Body Resistance Training on Prepubescent Children	Not Relevant to the Research Topic, Reviews, Registrations, Books, Patents
555	Shreve, B. G.	2009	From Time Immemorial: The Fish-in Movement and the Rise of Intertribal Activism	Not Relevant to the Research Topic, Reviews, Registrations, Books, Patents
556	Shin, Y. J. Kim, H. Kim, S. B. Kim, H. Y.	2007	Injury performance evaluation of the child restraint systems	Not Relevant to the Research Topic, Reviews, Registrations, Books, Patents
557	Shimon, J. M. Darden, G. F. Martinez, R. Clouse-Snell, J.	2010	INITIAL RELIABILITY AND VALIDITY OF THE LIFT-AND-RAISE HAMSTRING TEST	Not Relevant to the Research Topic, Reviews, Registrations, Books, Patents
558	Shi, Zuozheng Yang, Xulin Zhang, Xinru Zhu, Weihua Dai, Yuxin Li, Jian	2024	An empirical study of the flag rugby game programme to promote gross motor skills and physical fitness in 5-6 year old preschool children	Not Relevant to the Research Topic, Reviews, Registrations, Books, Patents
559	Shen, Chih-Chien Tseng, Yi-Han Shen, Meng-Chun Susan Lin, Hsiao-Hsien	2021	Effects of Sports Massage on the Physiological and Mental Health of College Students Participating in a 7-Week Intermittent Exercises Program	Not Relevant to the Research Topic, Reviews, Registrations, Books, Patents
560	Shelton, M. L. Lee, J. Q. Morris, G. S. Massey, P. R. Kendall, D. G. Munsell, M. F. Anderson, K. O. Simmonds, M. J. Giralt, S. A.	2009	A randomized control trial of a supervised versus a self-directed exercise program for allogeneic stem cell transplant patients	Not Relevant to the Research Topic, Reviews, Registrations, Books, Patents
561	Shamsoddini, A.	2010	Comparison between the effect of neurodevelopmental treatment and sensory integration therapy on gross motor function in children with cerebral palsy	Not Relevant to the Research Topic, Reviews, Registrations, Books, Patents
562	Shah, S. Diwan, S.	2024	Assessment of Physical Fitness among School Children Aged between 11 and 14 Years in Surat City: A Cross-sectional Evaluation	Not Relevant to the Research Topic, Reviews, Registrations, Books, Patents
563	Shah, R.	2014	Assessing the 'true impact' of development assistance in the Gaza Strip and Tokelau: 'Most Significant Change' as an evaluation technique	Not Relevant to the Research Topic, Reviews, Registrations, Books, Patents
564	Shadmehri, S. Kazemi, N. Heydari, F. Z.	2021	Comparison of Effect of High-Intensity Interval Training and Aerobic Training on Respiratory Volumes in Female Students	Not Relevant to the Research Topic, Reviews, Registrations, Books, Patents
565	Seven, Yasin B. Akalan, N. Ekin Yucesoy, Can A.	2008	Effects of back loading on the biomechanics of sit-to-stand motion in healthy children	Not Relevant to the Research Topic, Reviews, Registrations, Books, Patents
566	Serrano-Gallén, Guiomar Arias-Palencia, Natalia M. González-Víllora, Sixto Gil-López, Víctor Solera-Martínez, Monserrat	2022	The relationship between physical activity, physical fitness and fatness in 3-6 years old boys and girls: a cross-sectional study	Not Relevant to the Research Topic, Reviews, Registrations, Books, Patents
567	Sequi-Dominguez, Irene Mavridis, Dimitris Cavero-Redondo, Iván Saz-Lara, Alicia Martinez-Vizcaino, Vicente Núñez de Arenas-Arroyo, Sergio	2023	Comparative effectiveness of different types of exercise in reducing arterial stiffness in children and adolescents: a systematic review and network meta-analysis	Not Relevant to the Research Topic, Reviews, Registrations, Books, Patents
568	Sepúlveda Loyola, W. Morselli, J. D. Araya Quintanilla, F. Teixeira, D. Alvarez Bustos, A. Molari, M. Valenzuela Fuenzalida, J. J. Suziane Probst, V.	2023	Clinical impact of osteosarcopenia on mortality, physical function and chronic inflammation: a 9-year follow up cohort study	Not Relevant to the Research Topic, Reviews, Registrations, Books, Patents
569	Seo, Y. G. Lim, H. Kim, Y. Ju, Y. S. Lee, H. J. Jang, H. B. Park, S. I. Park, K. H.	2019	The Effect of a Multidisciplinary Lifestyle Intervention on Obesity Status, Body Composition, Physical Fitness, and Cardiometabolic Risk Markers in Children and Adolescents with Obesity	Not Relevant to the Research Topic, Reviews, Registrations, Books, Patents
570	Seo, M. W. Lee, J. M. Jung, H. C. Kim, J. Y. Song, J. K.	2022	IDENTIFICATION OF THE OPTIMAL HIIT PROTOCOL FOR FATIGUE RESISTANCE IN ADOLESCENT ATHLETES: A RANDOMIZED CONTROLLED TRIAL	Not Relevant to the Research Topic, Reviews, Registrations, Books, Patents
571	Seo, J. H. Kim, S. Y. Kim, Y. C.	1998	The Effect of Sprint and Heavy Resistance Training on Muscle Strength, Endurance and Muscle Fiber Type	Not Relevant to the Research Topic, Reviews, Registrations, Books, Patents
572	Senturk, Y. Kirmizigil, B. Tuzun, E. H.	2021	Effects of clinical Pilates on the fitness in people with children with disabilities: a randomized controlled trial	Not Relevant to the Research Topic, Reviews, Registrations, Books, Patents
573	Senduran, F. Mutlu, S. Kasap, M.	2019	The effects of a sixteen-week kickboxing training period on physical and physiological characteristics of young male subjects	Not Relevant to the Research Topic, Reviews, Registrations, Books, Patents
574	Sember, Vedrana Jurak, Gregor Starc, Gregor Morrison, Shawnda A.	2022	Can Primary School Mathematics Performance Be Predicted by Longitudinal Changes in Physical Fitness and Activity Indicators?	Not Relevant to the Research Topic, Reviews, Registrations, Books, Patents
575	Selmi, Okba Ouergui, Ibrahim Levitt, Danielle E. Nikolaidis, Pantelis T. Knechtle, Beat Bouassida, Anissa	2020	Small-Sided Games are More Enjoyable Than High-Intensity Interval Training of Similar Exercise Intensity in Soccer	Not Relevant to the Research Topic, Reviews, Registrations, Books, Patents
576	Selmi, M. A. Ceylan, H. I. Hammami, R. Sassi, R. H. González-Fernández, F. T. Morgans, R. Bragazzi, N. L.	2024	Repeated-sprint sets test: a new method for evaluating and forecasting fitness in elite young male soccer players	Not Relevant to the Research Topic, Reviews, Registrations, Books, Patents
577	Se-Hwan, P. Dong, P. K.	2008	A Comparative Study on the Factor of Physical Fitness between High-school and Collegiate Taekwondo Competitors	Not Relevant to the Research Topic, Reviews, Registrations, Books, Patents
578	Sedgwick, M. J. Morris, J. G. Nevill, M. E. Barrett, L. A.	2015	Effect of repeated sprints on postprandial endothelial function and triacylglycerol concentrations in adolescent boys	Not Relevant to the Research Topic, Reviews, Registrations, Books, Patents
579	Scully, A. Uniyal, A.	2017	ICONS AND ARCHETYPES MOVING FORWARD	Not Relevant to the Research Topic, Reviews, Registrations, Books, Patents
580	Scott, Elizabeth J. Willey, Michael C. Davison, John C. Westermann, Robert W. Paulson, Amanda C. Wilken, Jason M.	2021	Physical Performance Tests Correlate With Patient-reported Outcomes After Periacetabular Osteotomy: A Prospective Study	Not Relevant to the Research Topic, Reviews, Registrations, Books, Patents
581	Schwartz, B. Kapellusch, J. M. Schrempf, A. Probst, K. Haller, M. Baca, A.	2018	Effect of alternating postures on cognitive performance for healthy people performing sedentary work	Not Relevant to the Research Topic, Reviews, Registrations, Books, Patents
582	Schwanke, Natalí Lippert Pohl, Hildegard Hedwig Reuter, Cézane Priscila Borges, Tássia Silvana de Souza, Sonimar Burgos, Miria Suzana	2016	Differences in body posture, strength and flexibility in schoolchildren with overweight and obesity: A quasi-experimental study	Not Relevant to the Research Topic, Reviews, Registrations, Books, Patents
583	Schwanke, Natalí Lippert Pohl, Hildegard Hedwig Reuter, Cézane Priscila Borges, Tássia Silvana de Souza, Sonimar Burgos, Miria Suzana	2016	Differences in Adolescent Physical Fitness: A Multivariate Approach and Meta-analysis	Not Relevant to the Research Topic, Reviews, Registrations, Books, Patents
584	Schranz, C. Kruse, A. Belohlavek, T. Tilp, M. Steinwender, G. Svehlik, M.	2017	High intensity circuit training and progressive resistance training improve functional performance but not the gait profile score	Not Relevant to the Research Topic, Reviews, Registrations, Books, Patents
585	Schranz, C. Kruse, A. Belohlavek, T. Steinwender, G. Tilp, M. Pieber, T. Svehlik, M.	2018	Does Home-Based Progressive Resistance or High-Intensity Circuit Training Improve Strength, Function, Activity or Participation in Children With Cerebral Palsy?	Not Relevant to the Research Topic, Reviews, Registrations, Books, Patents
586	Schram Christensen, Mark Jensen, Thor Voigt, Camilla B. Nielsen, Jens Bo Lorentzen, Jakob	2017	To be active through indoor-climbing: an exploratory feasibility study in a group of children with cerebral palsy and typically developing children	Not Relevant to the Research Topic, Reviews, Registrations, Books, Patents
587	Schott, Nadja Alof, Verena Hultsch, Daniela Meermann, Dagmar	2007	Physical fitness in children with developmental coordination disorder	Not Relevant to the Research Topic, Reviews, Registrations, Books, Patents
588	Scholtes, V. Dallmeijer, A. Rameckers, E. Houdijk, H. Vandijk, L. Becher, J.	2009	Changes in muscle strength and gross motor function after progressive resistance functional strength training in children with cerebral palsy; A randomized controlled trial	Not Relevant to the Research Topic, Reviews, Registrations, Books, Patents
589	Schnabel, D. Zivicnjak, M. Staude, H. Haffner, D.	2009	Growth hormone treatment (rhGH) in severely growth retarded children with x-linked hypophosphatemic rickets - Results of a 3 year randomized, controlled study	Not Relevant to the Research Topic, Reviews, Registrations, Books, Patents
590	Schlegel, P. Krehky, A.	2024	Comparative analysis of muscular fitness tests and their correlation with anthropometric data in children aged 9-12	Not Relevant to the Research Topic, Reviews, Registrations, Books, Patents
591	Schindera, Christina Kuehni, Claudia Elisabeth Pavlovic, Mladen Haegler-Laube, Eva Simona Rhyner, Daniel Waespe, Nicolas Roessler, Jochen Suter, Thomas von der Weid, Nicolas Xavier	2020	Diagnosing Preclinical Cardiac Dysfunction in Swiss Childhood Cancer Survivors: Protocol for a Single-Center Cohort Study	Not Relevant to the Research Topic, Reviews, Registrations, Books, Patents
592	Schaefer, F. Litwin, M. Zachwieja, J. Zurowska, A. Turi, S. Grosso, A. Pezous, N. Kadwa, M.	2011	Efficacy and safety of valsartan compared to enalapril in hypertensive children: a 12-week, randomized, double-blind, parallel-group study	Not Relevant to the Research Topic, Reviews, Registrations, Books, Patents
593	Sato, H. Akisue, T. Tanemura, R. Yamamoto, A. Ono, K. Uchida, J. Ishida, J. Nagao, T.	2025	Association Between the Skeletal Muscle Mass Index and Physical Function in Adolescents with Intellectual and Developmental Disabilities	Not Relevant to the Research Topic, Reviews, Registrations, Books, Patents
594	Sasayama, Kensaku Nonoue, Keiko Tada, Takayo Adachi, Minoru	2019	Cross-sectional and longitudinal relationship between physical fitness and academic achievement in Japanese adolescents	Not Relevant to the Research Topic, Reviews, Registrations, Books, Patents
595	Sasayama, Kensaku Adachi, Minoru	2019	Tracking of objective physical activity and physical fitness in Japanese children	Not Relevant to the Research Topic, Reviews, Registrations, Books, Patents
596	Sarton-Miller, I.	2006	Noninvasive assessment of energy expenditure in children	Not Relevant to the Research Topic, Reviews, Registrations, Books, Patents
597	Sarkar, S. Dey, S. K. Datta, G. Bandyopadhyay, A.	2023	Vitamin C and E supplementation and high intensity interval training induced changes in lipid profile and haematological variables of young males	Not Relevant to the Research Topic, Reviews, Registrations, Books, Patents
598	Sarhan, A. A. Barwais, F. A.	2023	Remote versus onsite proctored exams: comparing students' results in physical fitness testing	Not Relevant to the Research Topic, Reviews, Registrations, Books, Patents
599	Sardim, A. C. Tanji, F. C. Pedrao, G. Arrebola, L. S. Pinfildi, C. E.	2018	Effect photobiomodulation in addition with a balance protocol in functionality patients with advanced knee osteoarthritis	Not Relevant to the Research Topic, Reviews, Registrations, Books, Patents
600	Saraisky, N. G. Pizmony-Levy, O.	2020	From Policy Networks to Policy Preferences: Organizational Networks in the Opt-Out Movement	Not Relevant to the Research Topic, Reviews, Registrations, Books, Patents
601	Sanz-Merodio, D. Cestari, M. Arevalo, J. C. Garcia, E. Ieee,	2012	A lower-limb exoskeleton for gait assistance in quadriplegia	Not Relevant to the Research Topic, Reviews, Registrations, Books, Patents
602	Santos, M. M. D. Ribeiro, S. M. L. Pellegrini, A. M. Rocha, P. R. H. Hiraga, C. Y.	2012	Do children with motor difficulties show low levels of physical fitness?	Not Relevant to the Research Topic, Reviews, Registrations, Books, Patents
603	Santamaria, V. Ai, X. Chin, K. Dutkowsky, J. P. Gordon, A. M. Agrawal, S. K.	2023	Study protocol for a randomised controlled trial to determine the efficacy of an intensive seated postural intervention delivered with robotic and rigid trunk support systems	Not Relevant to the Research Topic, Reviews, Registrations, Books, Patents
604	Sang, Yunpeng Wang, Lijun	2022	Physical fitness data monitoring of college students based on the internet of things and blockchain	Not Relevant to the Research Topic, Reviews, Registrations, Books, Patents
605	Sandercock, Gavin R. H. Cohen, Daniel D.	2019	Temporal trends in muscular fitness of English 10-year-olds 1998-2014: An allometric approach	Not Relevant to the Research Topic, Reviews, Registrations, Books, Patents
606	Sánchez-Lastra, M. A. Martínez-Lemos, R. I. Díaz, R. Villanueva, M. Ayán, C.	2020	Effect of a swimming program on physical condition of preschoolers	Not Relevant to the Research Topic, Reviews, Registrations, Books, Patents
607	Salus, M. Tillmann, V. Remmel, L. Unt, E. Maestu, E. Parm, U. Magi, A. Tali, M. Jurimae, J.	2023	Serum osteocalcin, sclerostin and lipocalin-2 levels in adolescent boys with obesity over 12 week sprint interval training	Not Relevant to the Research Topic, Reviews, Registrations, Books, Patents
608	Salus, M. Tillmann, V. Remmel, L. Unt, E. Maestu, E. Parm, U. Magi, A. Tali, M. Jurimae, J.	2022	Effect of Sprint Interval Training on Cardiometabolic Biomarkers and Adipokine Levels in Adolescent Boys with Obesity	Not Relevant to the Research Topic, Reviews, Registrations, Books, Patents
609	Salem, Y. Liu, H. Young, A. Tolbert, M. Elokda, A. Holmes, C.	2018	Effects of yoga exercise program on physical function in young children with down syndrome	Not Relevant to the Research Topic, Reviews, Registrations, Books, Patents
610	Salem, Y. Gropack, S. J. Coffin, D. Godwin, E. M.	2012	Effectiveness of a low-cost virtual reality system for children with developmental delay: a preliminary randomised single-blind controlled trial	Not Relevant to the Research Topic, Reviews, Registrations, Books, Patents
611	Salehpour, S. Farzaneh, R. Aryani, O. Houshmand, M. Hasheminezhad, F. Rezvani Kashani, M. Mahvelati Shamsabadi, F. Pournasiri, Z.	2011	Effects of growth hormone on muscle strength, tone and mobility of children with prader-willi syndrome	Not Relevant to the Research Topic, Reviews, Registrations, Books, Patents
612	Saki, Hossein Nazem, Farzad Fariba, Farnaz Sheikhsharbafan, Reza	2023	A High intensity Interval training (running and swimming) and resistance training intervention on heart rate variability and the selected biochemical factors in boys with type 1 diabetes	Not Relevant to the Research Topic, Reviews, Registrations, Books, Patents
613	Sáez de Villarreal, E. Molina, J. G. de Castro-Maqueda, G. Gutiérrez-Manzanedo, J. V.	2022	Lower fitness levels, higher fat-to-lean mass ratios, and lower cardiorespiratory endurance are more likely to affect the body mass index of Saudi children and adolescents	Not Relevant to the Research Topic, Reviews, Registrations, Books, Patents
614	Sáez de Villarreal, E. Molina, J. G. de Castro-Maqueda, G. Gutiérrez-Manzanedo, J. V.	2021	Effects of Plyometric, Strength and Change of Direction Training on High-School Basketball Player's Physical Fitness	Not Relevant to the Research Topic, Reviews, Registrations, Books, Patents
615	Sacot, Arnau López-Ros, Víctor Prats-Puig, Anna Escosa, Jesús Barretina, Jordi Calleja-González, Julio	2022	Multidisciplinary Neuromuscular and Endurance Interventions on Youth Basketball Players: A Systematic Review with Meta-Analysis and Meta-Regression	Not Relevant to the Research Topic, Reviews, Registrations, Books, Patents
616	Sacchetti, R. Dallolio, L. Musti, M. A. Guberti, E. Garulli, A. Beltrami, P. Castellazzi, F. Centis, E. Zenesini, C. Coppini, C. Rizzoli, C. Sardocardalano, M. Leoni, E.	2015	Effects of a school based intervention to promote healthy habits in children 8-11 years old, living in the lowland area of Bologna Local Health Unit	Not Relevant to the Research Topic, Reviews, Registrations, Books, Patents
617	Sacchetti, Rossella Ceciliani, Andrea Garulli, Andrea Masotti, Andrea Poletti, Giuseppe Beltrami, Patrizia Leoni, Erica	2012	Physical fitness of primary school children in relation to overweight prevalence and physical activity habits	Not Relevant to the Research Topic, Reviews, Registrations, Books, Patents
618	Sá-Caputo, Danúbia Paineiras-Domingos, Laisa Liane Francisca-Santos, Arlete Dos Anjos, Elzi Martins Reis, Aline Silva Neves, Mario Fritsch Toros Oigman, Wille Oliveira, Ricardo Brandão, Andrea Machado, Christiano Bittencourt Chiementin, Xavier Taiar, Redha Sartório, Alessandro Bernardo-Filho, Mario	2019	Whole-body vibration improves the functional parameters of individuals with metabolic syndrome: an exploratory study	Not Relevant to the Research Topic, Reviews, Registrations, Books, Patents
619	Saban Ergin, M. S. Subasi, F. Kaya, G.	2015	The comparison of vertical jumping, dynamic balance and fleksibility results in physiotherapy students who applied kinesio taping or not: preliminary results	Not Relevant to the Research Topic, Reviews, Registrations, Books, Patents
620	Saar, Meeli Jürimäe, Toivo	2007	Sports participation outside school in total physical activity of children	Not Relevant to the Research Topic, Reviews, Registrations, Books, Patents
621	Saar, M. Jürimäe, T.	2004	Relationships between anthropometry, physical activity and motor abilities in 10-17 year old Estonians	Not Relevant to the Research Topic, Reviews, Registrations, Books, Patents
622	Ryman Augustsson, Sofia Olsson, M. Charlotte Haglund, Emma	2024	Changes in Physical Fitness in Youth Padel Players during One Season: A Cohort Study	Not Relevant to the Research Topic, Reviews, Registrations, Books, Patents
623	Rutkowski, T. Chwalczynska, A.	2025	The Impact of Karate and Yoga on Children's Physical Fitness: A 10-Week Intervention Study	Not Relevant to the Research Topic, Reviews, Registrations, Books, Patents
624	Russman, B. S. Iannaccone, S. T. Samaha, F. J.	2003	A phase 1 trial of riluzole in spinal muscular atrophy	Not Relevant to the Research Topic, Reviews, Registrations, Books, Patents
625	Russell, M. Birch, J. Love, T. Cook, C. J. Bracken, R. M. Taylor, T. Swift, E. Cockburn, E. Finn, C. Cunningham, D. et al.,	2017	The Effects of a Single Whole-Body Cryotherapy Exposure on Physiological, Performance, and Perceptual Responses of Professional Academy Soccer Players After Repeated Sprint Exercise	Not Relevant to the Research Topic, Reviews, Registrations, Books, Patents
626	Rushton, T. Aban, I. Young, D. Howard, T. H. Hilliard, L. Lebensburger, J. D.	2016	The Effects of a Single Whole-Body Cryotherapy Exposure on Physiological, Performance, and Perceptual Responses of Professional Academy Soccer Players After Repeated Sprint Exercise	Not Relevant to the Research Topic, Reviews, Registrations, Books, Patents
627	Runacres, A. Mackintosh, K. A. McNarry, M. A.	2019	The effect of constant-intensity endurance training and high-intensity interval training on aerobic and anaerobic parameters in youth	Not Relevant to the Research Topic, Reviews, Registrations, Books, Patents
628	Ruiz-Navarro, J. J. Plaza-Florido, A. Alcantara, J. M. A. Gay, A. Arellano, R.	2023	Detraining Effect on Cardiac Autonomic Response to an All-Out Sprint Exercise in Trained Adolescent Swimmers	Not Relevant to the Research Topic, Reviews, Registrations, Books, Patents
629	Rudisill, M. E. Toole, T.	1993	GENDER DIFFERENCES IN MOTOR-PERFORMANCE OF 50-YEAR-OLD TO 79-YEAR-OLD ADULTS	Not Relevant to the Research Topic, Reviews, Registrations, Books, Patents
630	Rubín, Lukáš Mitáš, Josef Vorlíček, Michal Dygrýn, Jan Suchomel, Aleš Lang, Justin J. Tomkinson, Grant R.	2019	Normative-referenced values for health-related fitness among Czech youth: Physical fitness data from the study IPEN Adolescent Czech Republic	Not Relevant to the Research Topic, Reviews, Registrations, Books, Patents
631	Rowlands, Alex V. Edwardson, Charlotte L. Davies, Melanie J. Khunti, Kamlesh Harrington, Deirdre M. Yates, Tom	2023	Beyond Cut Points: Accelerometer Metrics that Capture the Physical Activity Profile	Not Relevant to the Research Topic, Reviews, Registrations, Books, Patents
632	Rossano-Rivero, S. Baaken, T. Perusso, A.	1993	ADAPTIVE LEARNING METHODOLOGIES IN EDUCATION WITHIN THE CONTEXT OF UNIVERSITY-INDUSTRY COOPERATION	Not Relevant to the Research Topic, Reviews, Registrations, Books, Patents
633	Rose, Klaus Kopp, Matthias Volkmar	2023	Pediatric investigation plans for specific immunotherapy: Questionable contributions to childhood health	Not Relevant to the Research Topic, Reviews, Registrations, Books, Patents
634	Rosa, Gil B. Hetherington-Rauth, Megan Magalhães, João P. Correia, Inês R. Pinto, Graça M. Ferreira, José P. Coelho-E-Silva, Manuel J. Raimundo, Armando M. Mota, Jorge Sardinha, Luís B.	2023	Physical fitness trends in a nationally representative sample of Portuguese youth: What has changed from 2008 to 2018?	Not Relevant to the Research Topic, Reviews, Registrations, Books, Patents
635	Roriz De Oliveira, M. S. Seabra, A. Freitas, D. Eisenmann, J. C. Maia, J.	2014	Physical fitness percentile charts for children aged 6-10 from Portugal	Not Relevant to the Research Topic, Reviews, Registrations, Books, Patents
636	Rommers, Nikki Rössler, Roland Shrier, Ian Lenoir, Matthieu Witvrouw, Erik D'Hondt, Eva Verhagen, Evert	2021	Motor performance is not related to injury risk in growing elite-level male youth football players. A causal inference approach to injury risk assessment	Not Relevant to the Research Topic, Reviews, Registrations, Books, Patents
637	Romdhani, A. Sahli, F. Ghouili, H. Trabelsi, O. Rebhi, M. Ben Aissa, M. Saidane, M. Guelmami, N. Dergaa, I. Haddad, M. et al.,	2024	Exploring the impact of verbal encouragement on strength, endurance, and psychophysiological responses: enhancing teaching strategies in sports science education	Not Relevant to the Research Topic, Reviews, Registrations, Books, Patents
638	Rombalski, A.	2020	I believe that we will win! Learning from youth activist pedagogies	Not Relevant to the Research Topic, Reviews, Registrations, Books, Patents
639	Rolid, K. Andreassen, A. K. Yardley, M. Gude, E. Bjørkelund, E. Authen, A. R. Grov, I. Pettersen, K. I. Dall, C. H. Karason, K. et al.,	2020	High-intensity interval training and health-related quality of life in de novo heart transplant recipients - results from a randomized controlled trial	Not Relevant to the Research Topic, Reviews, Registrations, Books, Patents
640	Roldão da Silva, P. Castilho Dos Santos, G. Marcio da Silva, J. Ferreira de Faria, W. Gonçalves de Oliveira, R. Stabelini Neto, A.	2020	Health-related physical fitness indicators and clustered cardiometabolic risk factors in adolescents: A longitudinal study	Not Relevant to the Research Topic, Reviews, Registrations, Books, Patents
641	Rojas, F.	2006	Social movement tactics, organizational change and the spread of African-American studies	Not Relevant to the Research Topic, Reviews, Registrations, Books, Patents
642	Roh, H. T. Cho, S. Y. So, W. Y.	2020	Effects of Regular Taekwondo Intervention on Oxidative Stress Biomarkers and Myokines in Overweight and Obese Adolescents	Not Relevant to the Research Topic, Reviews, Registrations, Books, Patents
643	Rogowska, P. Bujak, P. Zarzeczny, R. J.	2023	An assessment of selected motor skills in young female swimmers and their associations with swimming test results - a pilot study	Not Relevant to the Research Topic, Reviews, Registrations, Books, Patents
644	Rodríguez-Carrillo, A. A. Espinoza-Vargas, M. R. Vargas-Ortiz, K. Ibarra-Reynoso, L. D. R. Olvera-Juárez, M. Gómez-Ojeda, A. Garay-Sevilla, M. E. Figueroa, A.	2025	Impact of L-Citrulline Supplementation and HIIT on Lipid Profile, Arterial Stiffness, and Fat Mass in Obese Adolescents with Metabolic-Dysfunction-Associated Fatty Liver Disease: a Randomized Clinical Trial	Not Relevant to the Research Topic, Reviews, Registrations, Books, Patents
645	Rodrigues, Luis P. Lima, Ricardo Franco Silva, Ana Filipa Clemente, Filipe Manuel Camões, Miguel Nikolaidis, Pantelis Theodoros Rosemann, Thomas Knechtle, Beat	2020	Physical Fitness and Somatic Characteristics of the Only Child	Not Relevant to the Research Topic, Reviews, Registrations, Books, Patents
646	Rodrigues, Luís Paulo Leitão, Raquel Lopes, Vítor P.	2013	Physical fitness predicts adiposity longitudinal changes over childhood and adolescence	Not Relevant to the Research Topic, Reviews, Registrations, Books, Patents
647	Robinson, K. J. Lubans, D. R. Mavilidi, M. F. Ortega, F. B. Riley, N.	2024	Test-Retest Reliability and Concurrent Validity of the 30 second Sit to Stand Test in Adolescents	Not Relevant to the Research Topic, Reviews, Registrations, Books, Patents
648	Robič Pikel, Tatjana Starc, Gregor Strel, Janko Kovač, Marjeta Babnik, Janez Golja, Petra	2017	Impact of prematurity on exercise capacity and agility of children and youth aged 8 to 18	Not Relevant to the Research Topic, Reviews, Registrations, Books, Patents
649	Robertson, C. Al-Moasseb, Z. Noonan, Z. Boyle, J. G.	2021	The 3-D Skills Model: a Randomised Controlled Pilot Study Comparing a Novel 1-1 Near-Peer Teaching Model to a Formative OSCE with Self-regulated Practice	Not Relevant to the Research Topic, Reviews, Registrations, Books, Patents
650	Ricci, J. M. Astorino, T. A. Currie, K. D. Pfeiffer, K. A.	2010	Cardiometabolic and Perceptual Responses to Body-Weight Resistance High-Intensity Interval Exercise in Boys	Not Relevant to the Research Topic, Reviews, Registrations, Books, Patents
651	Rhibi, F. Dhahbi, W. Jebabli, N. Bideau, B. Prioux, J. Ben-attia, M. Ben Abderrahman, A.	2022	Optimization of high-intensity-interval-training program intensity to improve aerobic performance in healthy active subjects	Not Relevant to the Research Topic, Reviews, Registrations, Books, Patents
652	Reychler, Gregory Standaert, Marie Audag, Nicolas Caty, Gilles Robert, Annie Poncin, William	2022	Effects of surgical facemasks on perceived exertion during submaximal exercise test in healthy children	Not Relevant to the Research Topic, Reviews, Registrations, Books, Patents
653	Reychler, G. Pincin, L. Audag, N. Poncin, W. Caty, G.	2020	One-minute sit-to-stand test as an alternative tool to assess the quadriceps muscle strength in children	Not Relevant to the Research Topic, Reviews, Registrations, Books, Patents
654	Reshmarani, Shilpa, N. Veena, H. C.	2020	Peak flow meter and digital spirometer: a comparative study of peak expiratory flow rate values	Not Relevant to the Research Topic, Reviews, Registrations, Books, Patents
655	Reid, Ryan E. R. Fillon, Alicia Thivel, David Henderson, Mélanie Barnett, Tracie A. Bigras, Jean-Luc Mathieu, Marie-Eve	2020	Can anthropometry and physical fitness testing explain physical activity levels in children and adolescents with obesity?	Not Relevant to the Research Topic, Reviews, Registrations, Books, Patents
656	Reeves, L. Broeder, C. E. Kennedy-Honeycutt, L. East, C. Matney, L.	1999	Relationship of fitness and gross motor skills for five- to six-yr.-old children	Not Relevant to the Research Topic, Reviews, Registrations, Books, Patents
657	Rebryna, Anatolii A. Rebryna, Andrii A. Kolomoiets, Halyna A. Antonets, Vasyl F. Flerchuk, Viktor V. Liakhova, Nataliia Kasich, Natalia P.	2024	Dynamics of indicators of functional state and physical development of students in the process of high-intensity interval training	Not Relevant to the Research Topic, Reviews, Registrations, Books, Patents
658	Ré, Alessandro H. Nicolai Cattuzzo, Maria Teresa Henrique, Rafael Dos Santos Stodden, David F.	2016	Physical characteristics that predict involvement with the ball in recreational youth soccer	Not Relevant to the Research Topic, Reviews, Registrations, Books, Patents
659	Raugei, Lorenzo Chetoni, Giacomo Lepri, Francesca Lanzini, Virginia Balducci, Fabrizio Bondi, Danilo	2021	Monitoring motor traits of young athletes in Tuscany: a perspective from the first phase of the project "I ragazzi della Toscana 30 anni dopo"	Not Relevant to the Research Topic, Reviews, Registrations, Books, Patents
660	Rauf, W. Kausar, F. Yalnaz, U. Khan, M. Muzaffar, A. Mehbbob, A. Taqweem, A. Alvi, N. F.	2024	COMPARATIVE EFFECTS OF LOADED AND UNLOADED SIT TO STAND STRENGTHENING EXERCISES ON MUSCLE STRENGTH AND ENERGY EXPENDITURE IN CHILDREN WITH CEREBRAL PALSY	Not Relevant to the Research Topic, Reviews, Registrations, Books, Patents
661	Raudsepp, Lennart Liblik, Raino	2002	Relationship of perceived and actual motor competence in children	Not Relevant to the Research Topic, Reviews, Registrations, Books, Patents
662	Rasidagic, F. Nurkovic, N. Imamovic-Turkovic, D. Nurkovic, H. H. Niksic, E. Kapo, A.	2020	Differences between morphological characteristics and motoric capabilities of physically active and inactive female students	Not Relevant to the Research Topic, Reviews, Registrations, Books, Patents
663	Rashid, R. A. Zakaria, M. K. Abu Mansor, N. S. Hashim, R. A.	2020	EXAMINING THE INFLUENCE OF A COGNITIVE ACTIVITY ON LEARNERS' LANGUAGE PROFICIENCY AND CRITICAL THINKING ABILITY	Not Relevant to the Research Topic, Reviews, Registrations, Books, Patents
664	Räsänen, Kati Markula-Patjas, Kati Kantanen, Saija Sipilä, Kalle Lakka, Timo A. Arikoski, Pekka Piippo-Savolainen, Eija	2023	Impaired cardiorespiratory and neuromuscular fitness in children and adolescents with juvenile idiopathic arthritis: a cross-sectional case-control study in the era of biologic drug therapies	Not Relevant to the Research Topic, Reviews, Registrations, Books, Patents
665	Ranson, R. Stratton, G. Taylor, S. R.	2015	Digit ratio (2D:4D) and physical fitness (Eurofit test battery) in school children	Not Relevant to the Research Topic, Reviews, Registrations, Books, Patents
666	Ramírez-Vélez, Robinson Rodrigues-Bezerra, Diogo Correa-Bautista, Jorge Enrique Izquierdo, Mikel Lobelo, Felipe	2015	Reliability of Health-Related Physical Fitness Tests among Colombian Children and Adolescents: The FUPRECOL Study	Not Relevant to the Research Topic, Reviews, Registrations, Books, Patents
667	Rain, M. Puri, G. D. Bhalla, A. Avti, P. Subramaniam, B. Kaushal, V. Srivastava, V. Mahajan, P. Singh, M. Pandey, N. et al.,	2022	Reliability of Health-Related Physical Fitness Tests among Colombian Children and Adolescents: The FUPRECOL Study	Not Relevant to the Research Topic, Reviews, Registrations, Books, Patents
668	Rahlf, A. L. John, C. Hamacher, D. Zech, A.	2020	Effects of a 10 vs. 20-Min Injury Prevention Program on Neuromuscular and Functional Performance in Adolescent Football Players	Not Relevant to the Research Topic, Reviews, Registrations, Books, Patents
669	Radwan, N. L. Mahmoud, W. S. Mohamed, R. A. Ibrahim, M. M.	2021	Effect of adding plyometric training to physical education sessions on specific biomechanical parameters in primary school girls	Not Relevant to the Research Topic, Reviews, Registrations, Books, Patents
670	Radon, K. Parera, D. Rose, D. M. Jung, D. Vollrath, L.	2001	No effects of pulsed radio frequency electromagnetic fields on melatonin, cortisol, and selected markers of the immune system in man	Not Relevant to the Research Topic, Reviews, Registrations, Books, Patents
671	Radin, I. Arsenijevic, R. Markovic, Z. Kojic, F.	2001	EXAMINING THE LINK BETWEEN MOTOR FITNESS AND MORPHOLOGY IN 10-YEAR-OLD CHILDREN	Not Relevant to the Research Topic, Reviews, Registrations, Books, Patents
672	Racil, G. Goebel, R. T. Haddad, M. Coquart, J. Chamari, K. Amri, M.	2023	Rating of Perceived Exertion and Serum Leptin Responses to Maximal Exercise in Obese Female Adolescents: Effects of Exercise Training Intensity	Not Relevant to the Research Topic, Reviews, Registrations, Books, Patents
673	Racil, G. Coquart, J. B. Elmontassar, W. Haddad, M. Goebel, R. Chaouachi, A. Amri, M. Chamari, K.	2015	Greater effects of high- compared with moderate-intensity interval training on cardio-metabolic variables, blood leptin concentration and ratings of perceived exertion in obese adolescent females	Not Relevant to the Research Topic, Reviews, Registrations, Books, Patents
674	Racil, G. Aouichaoui, C. Hawani, A. Signorelli, P. Chamari, K. Migliaccio, G. M. Trabelsi, Y. Padulo, J.	2016	The impact of interval training on adiponectin to leptin ratios and on blood pressures in severely obese adolescent girls: a randomized controlled trial	Not Relevant to the Research Topic, Reviews, Registrations, Books, Patents
675	Rabbani, M. Bambaeichi, E. Esfarjani, F. Rabbani, A.	2024	SPEED-BASED HIGH-INTENSITY INTERVAL APPROACH AS AN ALTERNATIVE TO HEART RATE TRAINING: SIMILAR GAIN WITH LESS PAIN	Not Relevant to the Research Topic, Reviews, Registrations, Books, Patents
676	Quiñones, Rebecca Morgan, Gabrielle A. Amoruso, Maria Field, Regina Huang, Chiang-Ching Pachman, Lauren M.	2018	Lack of achievement of a full score on the childhood myositis assessment scale by healthy four-year-olds and those recovering from juvenile dermatomyositis	Not Relevant to the Research Topic, Reviews, Registrations, Books, Patents
677	Queiroga, M. R. Lima, L. S. de Oliveira, L. E. C. Fernandes, D. Z. Weber, V. M. R. Ferreira, S. A. Stavinski, N. G. L. Vieira, E. R.	2013	Effect of myofascial release on lower limb range of motion, sit and reach and horizontal jump distance in male university students	Not Relevant to the Research Topic, Reviews, Registrations, Books, Patents
678	Quam, S. Passarello, A. Miller, E. Culyba, A.	2021	156. Connections With Staff Facilitate Participant Investment in Gender-Transformative Curricula: a Qualitative Review of the Manhood 2.0 Trial	Not Relevant to the Research Topic, Reviews, Registrations, Books, Patents
679	Qin, Guoyang Qin, Yong Liu, Bin	2020	Association between BMI and health-related physical fitness: A cross-sectional study in Chinese high school students	Not Relevant to the Research Topic, Reviews, Registrations, Books, Patents
680	Qasim, S. Zeidan, W. Y. A. Joudallah, H. A.	2022	Health-related physical fitness levels of youths with visual impairment in Jordan	Not Relevant to the Research Topic, Reviews, Registrations, Books, Patents
681	Puszczalowska-Lizis, E. Omorczyk, J. Lizis, S. Lenková, R. Pieniadz, K.	2024	RELATIONSHIPS OF BODY BUILD AND PHYSICAL ACTIVITY WITH THE PHYSICAL FITNESS OF HIGH SCHOOL STUDENTS	Not Relevant to the Research Topic, Reviews, Registrations, Books, Patents
682	Puszczalowska-Lizis, E. Kazmierczak, M. Omorczyk, J. Lizis, S. Lenková, R. Pieniadz, K.	2023	SEX-RELATED DIFFERENCES IN THE PHYSICAL FITNESS OF ADOLESCENTS AGED 16 TO 18 YEARS	Not Relevant to the Research Topic, Reviews, Registrations, Books, Patents
683	Puckdeepun, T. Jaafar, J. Hassan, M. F.	2010	Investigating Collaborative Interaction using Interactive Table and IR devices	Not Relevant to the Research Topic, Reviews, Registrations, Books, Patents
684	Puciato, Daniel Mynarski, Władysław Rozpara, Michał Borysiuk, Zbigniew Szyguła, Renata	2011	Motor development of children and adolescents aged 8-16 years in view of their somatic build and objective quality of life of their families	Not Relevant to the Research Topic, Reviews, Registrations, Books, Patents
685	Psotta, R. Bunc, V. Hendl, J. Tenney, D. Heller, J.	2011	Is repeated-sprint ability of soccer players predictable from field-based or laboratory physiological tests?	Not Relevant to the Research Topic, Reviews, Registrations, Books, Patents
686	Przybilla, B. Ruëff, F. Walker, A. Räwer, H. C. Aberer, W. Bauer, C. P. Berdel, D. Biedermann, T. Brockow, K. Forster, J. Fuchs, T. Hamelmann, E. Jakob, T. Jarisch, R. Merk, H. F. Müller, U. Ott, H. Sitter, W. Urbanek, R. Wedi, B.	2012	Diagnosis and therapy of bee and wasp venom allergy	Not Relevant to the Research Topic, Reviews, Registrations, Books, Patents
687	Pryimakov, O. Sawczuk, M. Prysiazhniuk, S. Mazurok, N. Petrachkov, O.	2024	Interrelations of physical state parameters and biological age of students in the process of physical education	Not Relevant to the Research Topic, Reviews, Registrations, Books, Patents
688	Protzen, G. V. Bartel, C. Coswig, V. S. Gentil, P. Del Vecchio, F. B.	2020	Physiological aspects and energetic contribution in 20s:10s high-intensity interval exercise at different intensities	Not Relevant to the Research Topic, Reviews, Registrations, Books, Patents
689	Proto, A. Vondrak, J. Schmidt, M. Kubicek, J. Gorjani, O. M. Havlik, J. Penhaker, M.	2021	A Flexible Thermoelectric Generator Worn on the Leg to Harvest Body Heat Energy and to Recognize Motor Activities: A Preliminary Study	Not Relevant to the Research Topic, Reviews, Registrations, Books, Patents
690	Prokopchik, E. Y. Izarovskaia, I. V. Kokoreva, E. G. Perelman, E. B. Smirnova, L. V. Iashchenko, E. V.	2023	DEVELOPMENT OF COORDINATION, SPEED, AND STRENGTH IN VOLLEYBALL PLAYERS AGES 15-16 DURING PHYSICAL TRAINING	Not Relevant to the Research Topic, Reviews, Registrations, Books, Patents
691	Prista, A. Marques, A. T. Maia, Jar	1997	Relationship between physical activity, socioeconomic status, and physical fitness of 8-15-year-old youth from Mozambique	Not Relevant to the Research Topic, Reviews, Registrations, Books, Patents
692	Prieto-González, P. Sagat, P. Sedlacek, J.	2021	RELATIONSHIP BETWEEN BMI AND PHYSICAL FITNESS IN COLLEGE-AGE MALES: A CROSS-SECTIONAL STUDY	Not Relevant to the Research Topic, Reviews, Registrations, Books, Patents
693	Predescu, A. I. Mihailescu, L. N. Georgescu, L. Macri, A. C. Constantin, A. M. Mihai, I.	2025	A study on the key predictors of 100m sprint performance: identification and ranking	Not Relevant to the Research Topic, Reviews, Registrations, Books, Patents
694	Pratt, M.	1989	Strength, flexibility, and maturity in adolescent athletes	Not Relevant to the Research Topic, Reviews, Registrations, Books, Patents
695	Pradas, Francisco Ara, Ignacio Toro, Víctor Courel-Ibáñez, Javier	2021	Benefits of Regular Table Tennis Practice in Body Composition and Physical Fitness Compared to Physically Active Children Aged 10-11 Years	Not Relevant to the Research Topic, Reviews, Registrations, Books, Patents
696	Poyrazoğlu, S. Günöz, H. Darendeliler, F. Saka, N. Bundak, R. Baş, F.	2005	Constitutional delay of growth and puberty: from presentation to final height	Not Relevant to the Research Topic, Reviews, Registrations, Books, Patents
697	Powell, Georgia Gagnon, Marianne Komarova, Svetlana Rauch, Frank Veilleux, Louis-Nicolas	2023	Delivering a Home-Based Exercise Program to Youth With Osteogenesis Imperfecta: Protocol for a Comparative-Approach Study	Not Relevant to the Research Topic, Reviews, Registrations, Books, Patents
698	Póvoas, S. C. Castagna, C. Soares, J. M. Silva, P. M. Lopes, M. V. Krustrup, P.	2016	Reliability and validity of Yo-Yo tests in 9- to 16-year-old football players and matched non-sports active schoolboys	Not Relevant to the Research Topic, Reviews, Registrations, Books, Patents
699	Potter, Morgan Spence, John C. Boulé, Normand G. Stearns, Jodie A. Carson, Valerie	2017	Associations between physical activity, screen time, and fitness among 6- to 10-year-old children living in Edmonton, Canada	Not Relevant to the Research Topic, Reviews, Registrations, Books, Patents
700	Potter, Morgan Spence, John C. Boulé, Normand Stearns, Jodie A. Carson, Valerie	2018	Behavior Tracking and 3-Year Longitudinal Associations Between Physical Activity, Screen Time, and Fitness Among Young Children	Not Relevant to the Research Topic, Reviews, Registrations, Books, Patents
701	Post, Emily M. Kraemer, William J. Kackley, Madison L. Caldwell, Lydia K. Volek, Jeff S. Sanchez, Barbara N. Focht, Brian C. Newton, Robert U. Häkkinen, Keijo Maresh, Carl M.	2022	The Effects of Resistance Training on Physical Fitness and Neuromotor-Cognitive Functions in Adults With Down Syndrome	Not Relevant to the Research Topic, Reviews, Registrations, Books, Patents
702	Portella, Giovana Chekin Portella, Daniel Leite de Oliveira Siqueira, José Iuamoto, Leandro Ryuchi Tess, Beatriz Helena	2021	Encouraging physical fitness in Brazilian adolescents with excess weight: can they outperform their eutrophic peers in some activities?	Not Relevant to the Research Topic, Reviews, Registrations, Books, Patents
703	Popović, Boris Cvetković, Milan Mačak, Draženka Šćepanović, Tijana Čokorilo, Nebojša Belić, Aleksandra Trajković, Nebojša Andrašić, Slobodan Bogataj, Špela	2020	Nine Months of a Structured Multisport Program Improve Physical Fitness in Preschool Children: A Quasi-Experimental Study	Not Relevant to the Research Topic, Reviews, Registrations, Books, Patents
704	Poon, Eric Tsz-Chun Tomkinson, Grant R. Lang, Justin J. Huang, Wendy Yajun Wong, Stephen Heung-Sang	2023	Temporal trends in the physical fitness of Hong Kong children aged 6-12 years between 2003-04 and 2015-16	Not Relevant to the Research Topic, Reviews, Registrations, Books, Patents
705	Poon, Eric Tsz-Chun Tomkinson, Grant R. Huang, Wendy Yajun Wong, Stephen Heung-Sang	2023	Temporal Trends in the Physical Fitness of Hong Kong Adolescents Between 1998 and 2015	Not Relevant to the Research Topic, Reviews, Registrations, Books, Patents
706	Pongprapai, S. Mo-suwan, L. Leelasamran, W.	1994	Physical fitness of obese school children in Hat Yai, southern Thailand	Not Relevant to the Research Topic, Reviews, Registrations, Books, Patents
707	Polevoy, G. Fuentes-Barría, H. Eguía, R. A. Sánchez, J. M. Garrido-Osorio, V. Urbano-Cerda, S.	2024	Physical fitness of obese school children in Hat Yai, southern Thailand	Not Relevant to the Research Topic, Reviews, Registrations, Books, Patents
708	Pokora, Ilona Żebrowska, Aleksandra	2016	Application of A Physiological Strain Index in Evaluating Responses to Exercise Stress - A Comparison Between Endurance and High Intensity Intermittent Trained Athletes	Not Relevant to the Research Topic, Reviews, Registrations, Books, Patents
709	Podstawski, R. Honkanen, A. Boraczynski, T. Boraczynski, M. Mankowski, S. Choszcz, D.	2015	PHYSICAL FITNESS CLASSIFICATION STANDARDS FOR POLISH EARLY EDUCATION TEACHERS	Not Relevant to the Research Topic, Reviews, Registrations, Books, Patents
710	Pistlova, L. Balint, G. Sedlacek, J.	2013	Physical Development and General Motor Performance of Bratislava University Students	Not Relevant to the Research Topic, Reviews, Registrations, Books, Patents
711	Pintanel, M. Parrado, E. Siñol, N. Valero, M. Capdevila, L.	2007	Methodology of an educational assessment intervention to promote physical activity at the community level	Not Relevant to the Research Topic, Reviews, Registrations, Books, Patents
712	Pinho, Carolina Dertzbocher Feil Bagatini-PhD, Natália Carvalho Lisboa, Salime Donida Chedid Mello, Júlio Brugnara Cunha, Giovani Dos Santos	2024	Effects of different supervised and structured physical exercise on the physical fitness trainability of children and adolescents: a meta-analysis and meta-regression : Physical fitness trainability in children and adolescents' health	Not Relevant to the Research Topic, Reviews, Registrations, Books, Patents
713	Pinfildi, C. E. Sardim, A. C. Tanji, F. C. Pedrao, G. Arrebola, L. S.	2018	Threshold pain after photobiomodulation associated to neuromuscular training in patients with grade 4 knee osteoarthritis	Not Relevant to the Research Topic, Reviews, Registrations, Books, Patents
714	Pinfildi, C. Sardim, A.	2020	Concurrent training after photobiomodulation in patients with knee osteoarthritis	Not Relevant to the Research Topic, Reviews, Registrations, Books, Patents
715	Pierret, J. Caudron, S. Paysant, J. Beyaert, C.	2019	Does an enhanced axial rehabitation improve both axial postural control and walking in children with cerebral palsy ?	Not Relevant to the Research Topic, Reviews, Registrations, Books, Patents
716	Pierret, J. Beyaert, C. Vasa, R. Rumilly, E. Paysant, J. Caudron, S.	2023	Rehabilitation of Postural Control and Gait in Children with Cerebral Palsy: the Beneficial Effects of Trunk-Focused Postural Activities	Not Relevant to the Research Topic, Reviews, Registrations, Books, Patents
717	Pierce, E. F. Butterworth, S. W. Lynn, T. D. O'Shea, J. Hammer, W. G.	1992	Fitness profiles and activity patterns of entering college students	Not Relevant to the Research Topic, Reviews, Registrations, Books, Patents
718	Pi, Qing Xu, Jiali Sha, Mian Liu, Xiangdong	2024	Relationship between a body shape index and muscle strength index in Chinese university students: a cross-sectional survey	Not Relevant to the Research Topic, Reviews, Registrations, Books, Patents
719	Phung, D. X. Nguyen, V. Q. Tran, D. Q. Duong, T. N.	2023	The Effects of 12 Weeks Yoga Training on 4-5-Year-Old Preschoolers? Fitness Components	Not Relevant to the Research Topic, Reviews, Registrations, Books, Patents
720	Philuek, P. Kusump, S. Sathianpoonsook, T. Jansupom, C. Sawanyawisuth, P. Sawanyawisuth, K. Chainarong, A.	2025	The effects of chat GPT generated exercise program in healthy overweight young adults: A pilot study	Not Relevant to the Research Topic, Reviews, Registrations, Books, Patents
721	Phillips, D. Hamilton, K. Moseley, S. Odrljin, T. Fujita, K. P. Reeves, A. L. Yakimoski, A. Madson, K. L. Rockman-Greenberg, C. Whyte, M. P.	2015	Significantly improved muscle strength, running speed, and agility in children with hypophosphatasia treated with asfotase ALFA	Not Relevant to the Research Topic, Reviews, Registrations, Books, Patents
722	Phillips, D. Hamilton, K. Moseley, S. Odrljin, T. Fujita, K. P. Reeves, A. L. Yakimoski, A. Madson, K. L. Rockman-Greenberg, C. Whyte, M. P.	2017	Effects of Combined Exercise Training on Functional Performance in Children With Cerebral Palsy: A Randomized-Controlled Study	Not Relevant to the Research Topic, Reviews, Registrations, Books, Patents
723	Peungsuwan, P. Chatchawan, U. Donpunha, W. Malila, P. Sriboonreung, T.	2023	Different Protocols for Low Whole-Body Vibration Frequency for Spasticity and Physical Performance in Children with Spastic Cerebral Palsy	Not Relevant to the Research Topic, Reviews, Registrations, Books, Patents
724	Petrusic, T. Trajkovic, N. Bogataj, S.	2022	Twelve-Week Game-Based School Intervention Improves Physical Fitness in 12-14-Year-Old Girls	Not Relevant to the Research Topic, Reviews, Registrations, Books, Patents
725	Petrušič, T. Novak, D.	2024	A 16-week school-based intervention improves physical fitness in Slovenian children: a randomized controlled trial	Not Relevant to the Research Topic, Reviews, Registrations, Books, Patents
726	Fujita, K. P.	2024	Plyometric and Resistance Training: A Dual Approach to Enhance Physical Fitness in 12-15-Year-Old Girls	Not Relevant to the Research Topic, Reviews, Registrations, Books, Patents
727	Peterson, Keegan T. Barraco, Gabrielle Rodgers, Melissa Niessner, Jennifer Bopp, Melissa	2025	Cardiometabolic Risk Factors Associated with Physical Fitness and Activity Levels: An Exploratory Study of US College Students	Not Relevant to the Research Topic, Reviews, Registrations, Books, Patents
728	Pessoa, M. L. F. Bandeira, P. F. R. Silva, E. F. L. Macêdo, D. S. Martins, C. M. L.	2023	A six-month multicomponent intervention improves Down syndrome adolescents' physical fitness	Not Relevant to the Research Topic, Reviews, Registrations, Books, Patents
729	Persad, R. Sharma, S. McTavish, J. Imber, C. Mouriquand, P. D.	1995	Clinical presentation and pathophysiology of meatal stenosis following circumcision	Not Relevant to the Research Topic, Reviews, Registrations, Books, Patents
730	Perkins, Steven E. Jelinek, Herbert F. Al-Aubaidy, Hayder A. de Jong, Berverlie	2017	Immediate and long term effects of endurance and high intensity interval exercise on linear and nonlinear heart rate variability	Not Relevant to the Research Topic, Reviews, Registrations, Books, Patents
731	Perich, D. Burnett, A. O'Sullivan, P. Perkin, C.	2011	Low back pain in adolescent female rowers: a multi-dimensional intervention study	Not Relevant to the Research Topic, Reviews, Registrations, Books, Patents
732	Peric, T.	2015	ANALYSIS OF FITNESS LEVEL OF SCHOOL-AGE CHILDREN IN THE CZECH REPUBLIC	Not Relevant to the Research Topic, Reviews, Registrations, Books, Patents
733	Pérez-Ramírez, José Antonio Santos, Maria Paula Mota, Jorge González-Fernández, Francisco Tomás Villa-González, Emilio	2025	Enhancing adolescent health: the role of strength and endurance school-based HIIT interventions in physical fitness and cognitive development	Not Relevant to the Research Topic, Reviews, Registrations, Books, Patents
734	Pérez-Bellmunt, A. Casasayas-Cos, O. Ragazzi, P. Rodríguez-Sanz, J. Hidalgo-García, C. Canet-Vintró, M. Caballero-Martínez, I. Pacheco, L. López-de-Celis, C.	2023	Foam Rolling vs. Proprioceptive Neuromuscular Facilitation Stretching in the Hamstring Flexibility of Amateur Athletes: Control Trials	Not Relevant to the Research Topic, Reviews, Registrations, Books, Patents
735	Perez, G. F. Shieh, P. Kuntz, N. Dowling, J. Muller-Felber, W. Blaschek, A. Bonnemann, C. Foley, A. Saade, D. Seferian, A. et al.,	2022	Improved Respiratory Outcomes for X-Linked Myotubular Myopathy (XLMTM) with Gene Replacement Therapy, Resamirigene Bilparvovec (ASPIRO): preliminary Results from ASPIRO, a Phase 1/2/3 Study	Not Relevant to the Research Topic, Reviews, Registrations, Books, Patents
736	Perejmibida, A. Conlon, J. A. Lyons, M. Cripps, A. Secomb, J.	2023	The impact of age and maturation on physical performance capacities in emerging adolescent surfing athletes: An argument for off-water training	Not Relevant to the Research Topic, Reviews, Registrations, Books, Patents
737	Perejmibida, A. Conlon, J. A. Lyons, M. Cripps, A. Secomb, J.	2017	Development of an exercise program to enhance the ability of students in Thai massage classroom: Considerations for promoting traditional medicine education at national and international levels	Not Relevant to the Research Topic, Reviews, Registrations, Books, Patents
738	Peng, Y. C. Lu, T. W. Wang, T. H. Chen, Y. L. Liao, H. F. Lin, K. H. Tang, P. F.	2011	Immediate effects of therapeutic music on loaded sit-to-stand movement in children with spastic diplegia	Not Relevant to the Research Topic, Reviews, Registrations, Books, Patents
739	Peña Reyes, Maria Eugenia Tan, Swee Kheng Malina, Robert M.	2003	Urban-rural contrasts in the physical fitness of school children in Oaxaca, Mexico	Not Relevant to the Research Topic, Reviews, Registrations, Books, Patents
740	Pena, G. M. Pavão, S. L. Oliveira, M. F. P. Godoi, D. de Campos, A. C. Rocha, N. A. C. F.	2019	Dual-task effects on postural sway during sit-to-stand movement in children with Down syndrome	Not Relevant to the Research Topic, Reviews, Registrations, Books, Patents
741	Pelemiš, Vladan Pavlović, Slobodan Mitrović, Nebojša Nikolić, Ivko Stević, Dalibor Trajković, Nebojša	2024	Physical Activity Levels During Physical Education Classes and Their Impact on Physical Fitness in 10-Year-Old School Children: A Comparative Study	Not Relevant to the Research Topic, Reviews, Registrations, Books, Patents
742	Pedretti, Augusto Gaya, Adroaldo Cezar Araujo Mello, Júlio Brugnara Gaya, Anelise Reis	2024	Effect of the PROFIT-BR exercise program on physical fitness of children: a protocol study	Not Relevant to the Research Topic, Reviews, Registrations, Books, Patents
743	Peacock, W. J. Arens, L. J. Berman, B.	1987	CEREBRAL-PALSY SPASTICITY - SELECTIVE POSTERIOR RHIZOTOMY	Not Relevant to the Research Topic, Reviews, Registrations, Books, Patents
744	Peacock, W. J. Arens, L. J. Berman, B.	1987	Cerebral palsy spasticity. Selective posterior rhizotomy	Not Relevant to the Research Topic, Reviews, Registrations, Books, Patents
745	Pavão, Silvia L. Santos, Adriana N. Oliveira, Ana B. Rocha, Nelci A. C. F.	2015	Postural control during sit-to-stand movement and its relationship with upright position in children with hemiplegic spastic cerebral palsy and in typically developing children	Not Relevant to the Research Topic, Reviews, Registrations, Books, Patents
746	Pavão, Silvia Leticia Dos Santos, Adriana Neves de Oliveira, Ana Beatriz Rocha, Nelci Adriana Cicuto Ferreira	2015	Functionality level and its relation to postural control during sitting-to-stand movement in children with cerebral palsy	Not Relevant to the Research Topic, Reviews, Registrations, Books, Patents
747	Pavão, Silvia Leticia Dos Santos, Adriana Neves Cicuto Ferreira Rocha, Nelci Adriana	2021	Sex and age influence on postural sway during sit-to-stand movement in children and adolescents: Cross-sectional study	Not Relevant to the Research Topic, Reviews, Registrations, Books, Patents
748	Pavão, Silvia Leticia Dos Santos, Adriana Neves Cicuto Ferreira Rocha, Nelci Adriana	2019	Age-related Changes in Postural Sway During Sit-to-stand in Typical Children and Children with Cerebral Palsy	Not Relevant to the Research Topic, Reviews, Registrations, Books, Patents
749	Pavão, Silvia Leticia Dos Santos, Adriana Neves Cicuto Ferreira Rocha, Nelci Adriana	2018	Effects of Visual Manipulation in Sit-to-Stand Movement in Children With Cerebral Palsy	Not Relevant to the Research Topic, Reviews, Registrations, Books, Patents
750	Pauletti Oliveira, Maria Fernanda Resende Gâmbaro Lima, Camila Pavão, Silvia Letícia Moreira Pena, Gisele da Silva, Bruna Romão de Campos, Ana Carolina Cicuto Ferreira Rocha, Nelci Adriana	2023	Biopsychosocial Factors Related to Postural Sway During Sit-to-Stand Movement in Children and Adolescents With Down Syndrome: A Cross-Sectional Study	Not Relevant to the Research Topic, Reviews, Registrations, Books, Patents
751	Patricio, J. E. Sharifi, M. Shrestha, D. Thu, S. H. S. Kwan, E. Ieee,	2023	Design and Development of a Lightweight, High-Torque, and Cost-Effective Hip exoskeleton	Not Relevant to the Research Topic, Reviews, Registrations, Books, Patents
752	Patiño, B. A. B. Reina, C. J. Martínez-Benítez, C. Uribe, J. D. P. Montilla-Valderrama, V. Cárdenas-Contreras, S. Castro-Malaver, M. A. Varón-Murcia, J. J. Avila-Martínez, J. D.	2024	Relationship of learning to learn competence, lifestyles and physical fitness in Colombian university sports students: An exploratory study	Not Relevant to the Research Topic, Reviews, Registrations, Books, Patents
753	Pasno, A.	2025	Men and muscles: the influence of masculinity on selected physical fitness components of Pathfit 1 male students	Not Relevant to the Research Topic, Reviews, Registrations, Books, Patents
754	Parsons, J. L. MacDonald, L. Cayer, M. Hoeppner, M. Titterton, A. Willsie, J. Webber, S. C.	2019	Functional fitness for dental hygiene students: Does it make them fit to sit?	Not Relevant to the Research Topic, Reviews, Registrations, Books, Patents
755	Parrish, A. Okely, A. Batterham, M. Cliff, D. Magee, C.	2014	PACE: a group randomised controlled trial to increase children's break-time playground physical activity	Not Relevant to the Research Topic, Reviews, Registrations, Books, Patents
756	Parrish, A. Okely, A. Batterham, M. Cliff, D. Magee, C.	2024	Effects of tDCS Associated with Proprioceptive Exercises on Postural Control in Individuals with Total Blindness	Not Relevant to the Research Topic, Reviews, Registrations, Books, Patents
757	Parpa, Koulla Michaelides, Marcos	2025	Knee Mechanics, Strength and Flexibility: Assessing Injury Risk in Female Adolescent Soccer Players	Not Relevant to the Research Topic, Reviews, Registrations, Books, Patents
758	Park, S. H. Son, S. M. Choi, J. Y.	2021	Effect of posture control training using virtual reality program on sitting balance and trunk stability in children with cerebral palsy	Not Relevant to the Research Topic, Reviews, Registrations, Books, Patents
759	Park, Eun Sook Park, Chang-il Lee, Hong Jae Kim, Deog Young Lee, Don Shin Cho, Sung Rae	2003	The characteristics of sit-to-stand transfer in young children with spastic cerebral palsy based on kinematic and kinetic data	Not Relevant to the Research Topic, Reviews, Registrations, Books, Patents
760	Park, Eun Sook Park, Chang Il Chang, Hyun Jung Choi, Jong Eun Lee, Don Shin	2004	The effect of hinged ankle-foot orthoses on sit-to-stand transfer in children with spastic cerebral palsy	Not Relevant to the Research Topic, Reviews, Registrations, Books, Patents
761	Parivash, N.	2007	A COMPARISON OF SPORT ATTITUDE BETWEEN FEMALE TABLE TENNIS STUDENT ATHLETES TOWARD COMPETITIVE MOTIVE IN INDIVIDUAL AND TEAM SPORTS	Not Relevant to the Research Topic, Reviews, Registrations, Books, Patents
762	Parekh, S. Mukkamala, N. Parmar, L. Patel, P.	2022	Relationship Between Body Mass Index and Physical Fitness among Medical Students of Gujarat, India	Not Relevant to the Research Topic, Reviews, Registrations, Books, Patents
763	Paramurthi, I. A. P. Jaya, P. P. Manuaba, Iarw Pallot, A.	2023	RELATIONSHIP OF HAMSTRING MUSCLE FLEXIBILITY TO LEG MUSCLE STRENGTH IN WUSHU ATHLETES	Not Relevant to the Research Topic, Reviews, Registrations, Books, Patents
764	Paradisis, G. P. Pappas, P. T. Theodorou, A. S. Zacharogiannis, E. G. Skordilis, E. K. Smirniotou, A. S.	2014	Effects of static and dynamic stretching on sprint and jump performance in boys and girls	Not Relevant to the Research Topic, Reviews, Registrations, Books, Patents
765	Papurcu, Asli Savci, Sema Kahraman, Buse Ozcan Tanriverdi, Aylin Atakul, Gizem Manci, Egemen Acar, Serap Asilsoy, Suna Karaman, Ozkan Uzuner, Nevin	2021	The comparison of physical fitness and anaerobic capacity in asthmatic and non-asthmatic children	Not Relevant to the Research Topic, Reviews, Registrations, Books, Patents
766	Pang, Yiqun Pang, Yun-Xiang Wang, Qiurui	2022	Revealing the Inner-relevance of College Students' Physical Fitness by Association Analysis and Neural Network	Not Relevant to the Research Topic, Reviews, Registrations, Books, Patents
767	Panascì, Marco Di Gennaro, Simone Ferrando, Vittoria Bisio, Ambra Filipas, Luca Ruggeri, Piero Faelli, Emanuela	2025	Effects of Moderate- Versus Mixed-Intensity Rowing Training on Physiological Responses and Performance in Highly Trained Adolescent Rowers: A Pilot Study	Not Relevant to the Research Topic, Reviews, Registrations, Books, Patents
768	Palomino-Devia, Constanza Otero-Saborido, Fernando Manuel González-Jurado, José Antonio	2016	Analysis of adiposity and physical fitness in young Colombian students	Not Relevant to the Research Topic, Reviews, Registrations, Books, Patents
769	Palisano, R. J. Walter, S. D. Russell, D. J. Rosenbaum, P. L. Gémus, M. Galuppi, B. E. Cunningham, L.	2001	Gross motor function of children with down syndrome: creation of motor growth curves	Not Relevant to the Research Topic, Reviews, Registrations, Books, Patents
770	Palermo, M. Reich, S. Rives, M.	2024	The Effect of Active Release Technique on Hamstring Extensibility: A Critically Appraised Topic	Not Relevant to the Research Topic, Reviews, Registrations, Books, Patents
771	Pajek, Sara V.	2022	Impact of the COVID-19 Pandemic on the Motor Development of Schoolchildren in Rural and Urban Environments	Not Relevant to the Research Topic, Reviews, Registrations, Books, Patents
772	Pahlavani, H. A. Khozani, M. N. Bahmanbeglouu, N. A. Zouhal, H.	2024	Simultaneous effects of high-speed circuit training (HSCT) and high-speed interval training (HSIT) on physical fitness and lung volumes of males after coronavirus disease	Not Relevant to the Research Topic, Reviews, Registrations, Books, Patents
773	Paez, L. B. daSilvaFh, J. B. Marchionini, G.	1996	Disorientation in electronic environments: A study of hypertext and continuous zooming interfaces	Not Relevant to the Research Topic, Reviews, Registrations, Books, Patents
774	Paez, Diana C. Cortés-Corrales, Sebastián Jimenez-Mora, Mario A. Gutiérrez, Agustín Arango-Paternina, Carlos M. Duperly, John	2024	Health-related fitness in medical students: a curricular intervention in Bogota, Colombia	Not Relevant to the Research Topic, Reviews, Registrations, Books, Patents
775	Pactr,	2024	The effect of music-based strength proprioceptive training on physical and cognitive performance among adolescents with visual impairment	Not Relevant to the Research Topic, Reviews, Registrations, Books, Patents
776	Pactr,	2019	Efficacy of Hand-Arm Bimanual Intensive Therapy Including Lower Extremities (HABIT-ILE) in young children with severe bilateral cerebral palsy (GMFCS III-IV) in a Low-Income Country of West-Africa: a randomized controlled trial	Not Relevant to the Research Topic, Reviews, Registrations, Books, Patents
777	Pacholek, M. Zemková, E. Arnolds, K. Sagát, P.	2021	The Effects of a 4-Week Combined Aerobic and Resistance Training and Volleyball Training on Fitness Variables and Body Composition on STEAM Students	Not Relevant to the Research Topic, Reviews, Registrations, Books, Patents
778	Pace, Marion Bricout, Véronique-Aurélie	2015	Low heart rate response of children with autism spectrum disorders in comparison to controls during physical exercise	Not Relevant to the Research Topic, Reviews, Registrations, Books, Patents
779	Paahoo, A. Tadibi, V. Behpoor, N.	2021	Effectiveness of Continuous Aerobic Versus High-Intensity Interval Training on Atherosclerotic and Inflammatory Markers in Boys With Overweight/Obesity	Not Relevant to the Research Topic, Reviews, Registrations, Books, Patents
780	Paahoo, A. Tadibi, V. Behpoor, N.	2016	Acute effect of high intensity interval training (Hiit) on testosterone levels, cortisol and testosterone on cortisol ratio in obese and overweight children untrained and trained	Not Relevant to the Research Topic, Reviews, Registrations, Books, Patents
781	Ozturk, N. Unver, F.	2022	The effects of pilates on posture and physical fitness parameters in 5-6 years old children: a non-randomized controlled study	Not Relevant to the Research Topic, Reviews, Registrations, Books, Patents
782	Öztürk, F. Güney Deniz, H. Ayvaz, M. Demirkiran, H. G. Kinikli, G. I.	2020	THE RELATIONSHIP BETWEEN TRUNK ASSESSMENTS AND QUALITY OF LIFE IN ADOLESCENT IDIOPATHIC SCOLIOSIS FOLLOWING SURGERY	Not Relevant to the Research Topic, Reviews, Registrations, Books, Patents
783	Özsaker, M. Dorak, F. Vurgun, N.	2012	Self esteem, physical activity and sedentary lifestyle associated with physical performance among Turkish elemantary school children	Not Relevant to the Research Topic, Reviews, Registrations, Books, Patents
784	Özçelep, Ömer Faruk Turhan, Atahan Fi Dan, Sibel Kandemir, Safiye	2023	Rehabilitation for Mitochondrial Membrane Protein-Related Neurodegeneration: A Case Study	Not Relevant to the Research Topic, Reviews, Registrations, Books, Patents
785	Ozal, C. Gunel, M. K.	2020	Effects of unsupported treadmill training on postural control, balance and gait in children with spastic diplegic cerebral palsy	Not Relevant to the Research Topic, Reviews, Registrations, Books, Patents
786	Owens, S. G. Garner, J. C. Loftin, J. M. van Blerk, N. Ermin, K.	2011	CHANGES IN PHYSICAL ACTIVITY AND FITNESS AFTER 3 MONTHS OF HOME WII FIT™ USE	Not Relevant to the Research Topic, Reviews, Registrations, Books, Patents
787	Ouergui, Ibrahim Daira, Imen Chtourou, Hamdi Bouassida, Anissa Bouhlel, Ezdine Franchini, Emerson Ardigò, Luca P.	2022	Effects of intensified training and tapering periods using different exercise modalities on judo-specific physical test performances	Not Relevant to the Research Topic, Reviews, Registrations, Books, Patents
788	Ouerghi, N. Ben Fradj, M. K. Bezrati, I. Feki, M. Kaabachi, N. Bouassida, A.	2017	Effect of High-Intensity Interval Training on Plasma Omentin-1 Concentration in Overweight/Obese and Normal-Weight Youth	Not Relevant to the Research Topic, Reviews, Registrations, Books, Patents
789	Otinwa, G. Jaiyesimi, B. G. Bamitale, T. Owolabi, H. Ajibola, G. Ogunsemore, M. Owolewa, M.	2023	Assessment of anthropometric and physical profile of selected school-age children in rural and urban setting in South-West Nigeria (NigeriaLINX pilot)	Not Relevant to the Research Topic, Reviews, Registrations, Books, Patents
790	O'Sullivan, Peter Beales, Darren Jensen, Lynn Murray, Kevin Myers, Tenielle	2011	Characteristics of chronic non-specific musculoskeletal pain in children and adolescents attending a rheumatology outpatients clinic: a cross-sectional study	Not Relevant to the Research Topic, Reviews, Registrations, Books, Patents
791	Osiński, Wiesław Kantanista, Adam	2017	Physical activity in the therapy of overweight and obesity in children and adolescents. Needs and recommendations for intervention programs	Not Relevant to the Research Topic, Reviews, Registrations, Books, Patents
792	Ortega, F. B. Ruiz, J. R. Castillo, M. J. Moreno, L. A. Urzanqui, A. González-Gross, M. Sjöström, M. Gutiérrez, A.	2008	Health-related physical fitness according to chronological and biological age in adolescents. The AVENA study	Not Relevant to the Research Topic, Reviews, Registrations, Books, Patents
793	Ortega, F. B. Artero, E. G. Ruiz, J. R. Vicente-Rodriguez, G. Bergman, P. Hagströmer, M. Ottevaere, C. Nagy, E. Konsta, O. Rey-López, J. P. Polito, A. Dietrich, S. Plada, M. Béghin, L. Manios, Y. Sjöström, M. Castillo, M. J.	2008	Reliability of health-related physical fitness tests in European adolescents. The HELENA Study	Not Relevant to the Research Topic, Reviews, Registrations, Books, Patents
794	Ortega, F. B. Artero, E. G. Ruiz, J. R. España-Romero, V. Jiménez-Pavón, D. Vicente-Rodriguez, G. Moreno, L. A. Manios, Y. Béghin, L. Ottevaere, C. Ciarapica, D. Sarri, K. Dietrich, S. Blair, S. N. Kersting, M. Molnar, D. González-Gross, M. Gutiérrez, A. Sjöström, M. Castillo, M. J.	2011	Physical fitness levels among European adolescents: the HELENA study	Not Relevant to the Research Topic, Reviews, Registrations, Books, Patents
795	Oppezzo, M. Neale, M. A. Gross, J. J. Prochaska, J. J. Schwartz, D. L. Aikens, R. C. Palaniappan, L.	2023	Moving outside the board room: a proof-of-concept study on the impact of walking while negotiating	Not Relevant to the Research Topic, Reviews, Registrations, Books, Patents
796	Ooi, Poh Hwa Mazurak, Vera C. Siminoski, Kerry Bhargava, Ravi Yap, Jason Y. K. Gilmour, Susan M. Mager, Diana R.	2020	Deficits in Muscle Strength and Physical Performance Influence Physical Activity in Sarcopenic Children After Liver Transplantation	Not Relevant to the Research Topic, Reviews, Registrations, Books, Patents
797	Onea, G. A. Balint, L.	2017	BODY MASS INDEX, PHYSICAL FITNESS ASSESSMENT AND INJURIES INCIDENCE AMONG ARAB SCHOOLCHILDREN	Not Relevant to the Research Topic, Reviews, Registrations, Books, Patents
798	Onagbiye, S. O. Toriola, O. O.	2022	BODY MASS INDEX, PHYSICAL FITNESS ASSESSMENT AND INJURIES INCIDENCE AMONG ARAB SCHOOLCHILDREN	Not Relevant to the Research Topic, Reviews, Registrations, Books, Patents
799	Olsen, J. D. Rognhaug, H. R. Kvamme, D. Støren, Ø Støa, E. M.	2023	MAS and MANS Predicts Repeated Sprint Ability in Youth Soccer Players	Not Relevant to the Research Topic, Reviews, Registrations, Books, Patents
800	Oliveira, Raphael G. de Guedes, Dartagnan P.	2018	Physical Fitness and Metabolic Syndrome in Brazilian Adolescents: Validity of Diagnostic Health Criteria	Not Relevant to the Research Topic, Reviews, Registrations, Books, Patents
801	Oliveira, Ana Monteiro, Ângela Jácome, Cristina Afreixo, Vera Marques, Alda	2017	Effects of group sports on health-related physical fitness of overweight youth: A systematic review and meta-analysis	Not Relevant to the Research Topic, Reviews, Registrations, Books, Patents
802	Olagbegi, O. M. Nadasan, T. Mazibuko, Y. Mfenga, E. Rangana, K. Themba, R.	2022	PHYSICAL FITNESS PROFILE OF RURAL VERSUS URBAN PRIMARY SCHOOL CHILDREN IN ETHEKWINI DISTRICT, KWAZULU-NATAL, SOUTH AFRICA	Not Relevant to the Research Topic, Reviews, Registrations, Books, Patents
803	Olagbegi, O. M. Khoza, S. B. Nadasan, T. Govender, P.	2022	Association between physical fitness and anthropometric, cardiovascular and socioeconomic risk factors in primary schoolchildren in KwaZulu-Natal South Africa	Not Relevant to the Research Topic, Reviews, Registrations, Books, Patents
804	Okilanda, A. Putri, S. A. R. Fajar, M. Febrian, M. Saputra, M. Tulyakul, S. Duwarah, T. Putra, A. Hasan, B. Mudayat, Syaputri, W.	2024	Endurance training and its impact on physical health among university students	Not Relevant to the Research Topic, Reviews, Registrations, Books, Patents
805	O'Keeffe, B. T. MacDonncha, C. Purtill, H. Donnelly, A. E.	2020	Profiling the health-related physical fitness of Irish adolescents: a school-level sociodemographic divide	Not Relevant to the Research Topic, Reviews, Registrations, Books, Patents
806	O'Keeffe, B. T. MacDonncha, C. Donnelly, A. E.	2021	Students' attitudes towards and experiences of the Youth-fit health-related fitness test battery	Not Relevant to the Research Topic, Reviews, Registrations, Books, Patents
807	O'Keeffe, Brendan T. Donnelly, Alan E. MacDonncha, Ciaran	2020	Test-Retest Reliability of Student-Administered Health-Related Fitness Tests in School Settings	Not Relevant to the Research Topic, Reviews, Registrations, Books, Patents
808	Ojemann, Jeffrey G. Partridge, Savannah C. Poliakov, Andrew V. Niazi, Toba N. Shaw, Dennis W. Ishak, Gisele E. Lee, Amy Browd, Samuel R. Geyer, J. Russell Ellenbogen, Richard G.	2013	Diffusion tensor imaging of the superior cerebellar peduncle identifies patients with posterior fossa syndrome	Not Relevant to the Research Topic, Reviews, Registrations, Books, Patents
809	Oja, Leila Jürimäe, Toivo	1997	Assessment of motor ability of 4- and 5-year-old children	Not Relevant to the Research Topic, Reviews, Registrations, Books, Patents
810	Ohlendorf, Daniela Maurer, Christian Bolender, Elisabeth Kocis, Veronica Song, Martha Groneberg, David A.	2018	Influence of ergonomic layout of musician chairs on posture and seat pressure in musicians of different playing levels	Not Relevant to the Research Topic, Reviews, Registrations, Books, Patents
811	Oh, Moon-Yeon Lee, Jae-Ho	2025	Physical Fitness Benchmarks for Preschool Children in South Korea: A Population-Based Study	Not Relevant to the Research Topic, Reviews, Registrations, Books, Patents
812	Oh, B. H. Cho, S. H. Lee, J. W. Nam, C. W.	2016	Multicenter survey analysis of satisfaction according to actual utilization of rehabilitation services	Not Relevant to the Research Topic, Reviews, Registrations, Books, Patents
813	Odráska, L. Krc, H. Dolníková, D.	2021	Relationship between leisure physical activity time and basic motor skill performance in younger school aged children	Not Relevant to the Research Topic, Reviews, Registrations, Books, Patents
814	R. B. R. nwkfy	2022	Photobiomodulation for pain relief, edema reduction and perineal laceration healing in the immediate postpartum period	Not Relevant to the Research Topic, Reviews, Registrations, Books, Patents
815	Nwaobi, O. M. Smith, P. D.	1986	Relationship between leisure physical activity time and basic motor skill performance in younger school aged children	Not Relevant to the Research Topic, Reviews, Registrations, Books, Patents
816	R. B. R. nvz9j	2020	Hydrotherapy in blind people	Not Relevant to the Research Topic, Reviews, Registrations, Books, Patents
817	Nunez-Gaunaurd, Annabel Moore, James G. Roach, Kathryn E. Miller, Tracie L. Kirk-Sanchez, Neva J.	2013	Motor proficiency, strength, endurance, and physical activity among middle school children who are healthy, overweight, and obese	Not Relevant to the Research Topic, Reviews, Registrations, Books, Patents
818	Nunes, Heloyse E. G. Alves, Carlos A. S., Jr. Gonçalves, Eliane C. A. Silva, Diego A. S.	2017	What Physical Fitness Component Is Most Closely Associated With Adolescents' Blood Pressure?	Not Relevant to the Research Topic, Reviews, Registrations, Books, Patents
819	Ntr,	2016	A good beginning: sit-stand workstations in the primary school classroom	Not Relevant to the Research Topic, Reviews, Registrations, Books, Patents
820	Ntr,	2016	Let’s Ride: improving physical activity in wheelchair using children and adolescents: wheelchair mobility skills training, wheelchair fitness training or a combination?	Not Relevant to the Research Topic, Reviews, Registrations, Books, Patents
821	Ntr,	2011	Effects of a program combining walking and cognitive training on memory and behavior of older persons with dementia	Not Relevant to the Research Topic, Reviews, Registrations, Books, Patents
822	Ntr,	2008	Effect of a lower-limb PRE strength-training program on physical functioning in children with cerebral palsy	Not Relevant to the Research Topic, Reviews, Registrations, Books, Patents
823	Ntr,	2008	Quality of Life in Motion: a combined physical exercise and psychosocial training program to improve physical fitness in children with cancer	Not Relevant to the Research Topic, Reviews, Registrations, Books, Patents
824	Noutsos, K. S. Meletakos, P. G. Kepesidou, M. Bogdanis, G. C.	2024	Equal Effects of Low- and Moderate-Volume Supplementary Plyometric Training on Sprint, Change of Direction Ability, and Lower-Limb Power in Preadolescent Female Handball Players	Not Relevant to the Research Topic, Reviews, Registrations, Books, Patents
825	Noronha, Francisco Canossa, Sofia Vilas-Boas, João P. Afonso, José Castro, Flávio Fernandes, Ricardo J.	2022	Youth Water Polo Performance Determinants: The INEX Study	Not Relevant to the Research Topic, Reviews, Registrations, Books, Patents
826	Norambuena, Y. Winkler, L. Guevara, R. Lavados, P. Monrroy, M. Ramírez-Campillo, R. Herrera-Valenzuela, T. Gajardo-Burgos, R.	2021	5-week suspension training program increase physical performance of youth judokas: a pilot study	Not Relevant to the Research Topic, Reviews, Registrations, Books, Patents
827	Noonan-Eaton, Kathryn Stout, Danielle Goode-Roberts, MacKenzie Leon Machado, Laura Davis, Matthew Behrman, Andrea L.	2023	Case report: training neck and head control in children with chronic paralysis due to acute flaccid myelitis	Not Relevant to the Research Topic, Reviews, Registrations, Books, Patents
828	Nolan, R. Zbaracki, M. D.	2022	The Impact of Pandemic Lockdowns and Remote Learning on Student Fitness: An Investigation of Changes to High School Student Fitness Levels	Not Relevant to the Research Topic, Reviews, Registrations, Books, Patents
829	Nogueira, R. C. Weeks, B. K. Beck, B.	2017	One-Year Follow-up of the CAPO Kids Trial: are Physical Benefits Maintained?	Not Relevant to the Research Topic, Reviews, Registrations, Books, Patents
830	Nobrega, S. R. Chacha, S. G. F. Libardi, C. A.	2020	Resistance training combined with blood flow restriction in cirrhosis: study protocol for a randomized controlled trial	Not Relevant to the Research Topic, Reviews, Registrations, Books, Patents
831	Noble-Jamieson, C. M. Heckmatt, J. Z. Dubowitz, V. Silverman, M.	1986	Effects of posture and spinal bracing on respiratory function in neuromuscular disease	Not Relevant to the Research Topic, Reviews, Registrations, Books, Patents
832	Nl, Omon	2021	High intensity interval training in patients with tetralogy of Fallot	Not Relevant to the Research Topic, Reviews, Registrations, Books, Patents
833	Nl, Omon	2019	A double blind, randomised, placebo-controlled trial to evaluate the dose-exposure and safety of nintedanib per os on top of standard of care for 24 weeks, followed by open label treatment with nintedanib of variable duration, in children and adolescents (6 to 17 year-old) with clinically significant fibrosing Interstitial Lung Disease	Not Relevant to the Research Topic, Reviews, Registrations, Books, Patents
834	Nl, Omon	2015	Multi Sensory Stimulation And Priming (MuSSAP) in infants (4-12 months of age) at risk of developing Unilateral Cerebral Palsy (UCP)	Not Relevant to the Research Topic, Reviews, Registrations, Books, Patents
835	Nl, Omon	2014	A Randomized, Open-Label, Dose Finding, Phase 2 Study to Assess the Pharmacodynamics and Safety of the anti-FGF23 antibody, KRN23, in Pediatric Patients with X-linked Hypophosphatemia (XLH)	Not Relevant to the Research Topic, Reviews, Registrations, Books, Patents
836	Nl, Omon	2009	LEARN 2 MOVE 7-12: effectiveness of an activity stimulation program on performance of mobility and lifestyle in school-aged children with cerebral palsy	Not Relevant to the Research Topic, Reviews, Registrations, Books, Patents
837	Niu, Y. Buranarugsa, R. Kuhirunyaratn, P.	2024	Effects of Bafa Wubu and He-Style Tai Chi exercise training on physical fitness of overweight male university students: a randomized controlled trial	Not Relevant to the Research Topic, Reviews, Registrations, Books, Patents
838	Nimunkar, A. J. Zhang, X. Shokoueinejad, M. Webster, J. G. Asee,	2014	Promoting Active Learning in Biomedical Engineering Classes through Blended Instruction	Not Relevant to the Research Topic, Reviews, Registrations, Books, Patents
839	Nikolaidis, P. T. Ingebrigtsen, J. Póvoas, S. C. Moss, S. Torres-Luque, G.	2015	Physical and physiological characteristics in male team handball players by playing position - Does age matter?	Not Relevant to the Research Topic, Reviews, Registrations, Books, Patents
840	Nikolaidis, P. T. Afonso, J. Busko, K. Ingebrigtsen, J. Chtourous, H. Martin, J. J.	2015	POSITIONAL DIFFERENCES OF PHYSICAL TRAITS AND PHYSIOLOGICAL CHARACTERISTICS IN FEMALE VOLLEYBALL PLAYERS - THE ROLE OF AGE	Not Relevant to the Research Topic, Reviews, Registrations, Books, Patents
841	Nikolaidis, Pantelis Theo	2013	Body mass index and body fat percentage are associated with decreased physical fitness in adolescent and adult female volleyball players	Not Relevant to the Research Topic, Reviews, Registrations, Books, Patents
842	Niessner, Claudia Utesch, Till Oriwol, Doris Hanssen-Doose, Anke Schmidt, Steffen C. E. Woll, Alexander Bös, Klaus Worth, Annette	2020	Representative Percentile Curves of Physical Fitness From Early Childhood to Early Adulthood: The MoMo Study	Not Relevant to the Research Topic, Reviews, Registrations, Books, Patents
843	Nielsen, Martin Kaj Fridh Christensen, Jesper Frank Frandsen, Thomas Leth Thorsteinsson, Troels Andersen, Lars Bo Christensen, Karl Bang Wehner, Peder Skov Hasle, Henrik Adamsen, Lis Ørgaard Schmiegelow, Kjeld Larsen, Hanne Bækgaard	2020	Effects of a physical activity program from diagnosis on cardiorespiratory fitness in children with cancer: a national non-randomized controlled trial	Not Relevant to the Research Topic, Reviews, Registrations, Books, Patents
844	Nielsen, M. K. F. Christensen, J. F. Frandsen, T. L. Thorsteinsson, T. Andersen, L. B. Christensen, K. B. Nersting, J. Faber, M. Schmiegelow, K. Larsen, H. B.	2018	Testing physical function in children undergoing intense cancer treatmenta RESPECT feasibility study	Not Relevant to the Research Topic, Reviews, Registrations, Books, Patents
845	Nielsen, Martin K. F. Christensen, Jesper F. Frandsen, Thomas L. Thorsteinsson, Troels Andersen, Lars B. Christensen, Karl B. Nersting, Jacob Faber, Marianne Schmiegelow, Kjeld Larsen, Hanne B.	2018	Testing physical function in children undergoing intense cancer treatment-a RESPECT feasibility study	Not Relevant to the Research Topic, Reviews, Registrations, Books, Patents
846	Newman, Mark A. Hirsch, Mark A. Peindl, Richard D. Habet, Nahir A. Tsai, Tobias J. Runyon, Michael S. Huynh, Toan Zheng, Nigel	2018	Reliability of the sub-components of the instrumented timed up and go test in ambulatory children with traumatic brain injury and typically developed controls	Not Relevant to the Research Topic, Reviews, Registrations, Books, Patents
847	Newman, Mark A. Hirsch, Mark A. Peindl, Richard D. Habet, Nahir A. Tsai, Tobias J. Runyon, Michael S. Huynh, Toan Phillips, Christian Zheng, Nigel	2020	Use of an instrumented dual-task timed up and go test in children with traumatic brain injury	Not Relevant to the Research Topic, Reviews, Registrations, Books, Patents
848	Nevill, A. M. Duncan, M. J. Nobre, G. C. Gaya, A. Myers, T. Mello, J. B.	2024	Identifying the key body size and maturity characteristics associated with superior physical fitness performance tests: does one size fit all?	Not Relevant to the Research Topic, Reviews, Registrations, Books, Patents
849	Nevill, Alan M. Duncan, Michael J. Gaya, Adroaldo Mello, Júlio B.	2023	Secular trends in the physical fitness of Brazilian youth: Evidence that fitness is declining for the majority but not for a fit minority	Not Relevant to the Research Topic, Reviews, Registrations, Books, Patents
850	Nelson, A. G. Kokkonen, J. Eldredge, C. Cornwell, A. Glickman-Weiss, E.	2001	Chronic stretching and running economy	Not Relevant to the Research Topic, Reviews, Registrations, Books, Patents
851	Nelson, A. G. Kokkonen, J. Arnall, D. A. Li, L.	2012	ACUTE STRETCHING INCREASES POSTURAL STABILITY IN NONBALANCE TRAINED INDIVIDUALS	Not Relevant to the Research Topic, Reviews, Registrations, Books, Patents
852	Negra, Y. Sammoud, S. Ramirez-Campillo, R. Bouguezzi, R. Moran, J. Chaabene, H.	2023	The effects of repeated sprint training with versus without change of direction on measures of physical fitness in youth male soccer players	Not Relevant to the Research Topic, Reviews, Registrations, Books, Patents
853	Neden, J. Cleak, H. Thomson, S.	2020	Towards Agility: Scaffolding Anticipative Education in Social Work	Not Relevant to the Research Topic, Reviews, Registrations, Books, Patents
854	Nebot, V. Barrachina, J. Elvira, L. Pablos, A.	2022	CHANGES IN PHYSICAL FITNESS AND BODY FAT PERCENTAGE: EFECTS OF A PROGRAM FOCUSING ON HEALTH HABITS IN CHILDREN FROM 10 TO 12 YEARS OLD	Not Relevant to the Research Topic, Reviews, Registrations, Books, Patents
855	Nct,	2025	Semaglutide in Women with Polycystic Ovary Syndrome and Obesity	Not Relevant to the Research Topic, Reviews, Registrations, Books, Patents
856	Nct,	2025	Effect of Sleep Hygiene Education on Comfort and Sleep Quality in Menopausal Women	Not Relevant to the Research Topic, Reviews, Registrations, Books, Patents
857	Nct,	2025	DM199 for Pregnancy Complications	Not Relevant to the Research Topic, Reviews, Registrations, Books, Patents
858	Nct,	2025	Effects of Hatha Yoga and Reformer Pilates on Hyperkyphosis	Not Relevant to the Research Topic, Reviews, Registrations, Books, Patents
859	Nct,	2025	Treatment of Adolescent Idiopathic Scoliosis with the Schroth Method	Not Relevant to the Research Topic, Reviews, Registrations, Books, Patents
860	Nct,	2025	POOLED HUMAN PLASMA VS. CRYSTALLOID IN THE MANAGEMENT OF CHILDREN UNDERGOING INSTRUMENTED SPINAL FUSION FOR SCOLIOSIS: a DOUBLE-BLIND, RANDOMIZED CLINICAL TRIAL	Not Relevant to the Research Topic, Reviews, Registrations, Books, Patents
861	Nct,	2025	EFFECT OF PLYOMETRIC EXERCISES ON LOWER LIMB FUNCTIONS FOLLOWING PEDIATRIC BURN	Not Relevant to the Research Topic, Reviews, Registrations, Books, Patents
862	Nct,	2025	Dubousset Functional Test: an Investigation of Its Validity and Reliability in Children with GMFCS I-II Spastic Cerebral Palsy	Not Relevant to the Research Topic, Reviews, Registrations, Books, Patents
863	Nct,	2025	Effect of Combined Aerobic and Resistance Exercise on Semen Quality Among Chinese College Students	Not Relevant to the Research Topic, Reviews, Registrations, Books, Patents
864	Nct,	2025	After-school Game-Based Physical Activity Program Improves Physical Fitness of 9-10-Year-Old Children	Not Relevant to the Research Topic, Reviews, Registrations, Books, Patents
865	Nct,	2025	Speech and Arm Combined Exergame	Not Relevant to the Research Topic, Reviews, Registrations, Books, Patents
866	Nct,	2025	Effect of Task Specific Electrical Stimulation on Upper Limb Gross Motor Skills in Children With Spastic Quadriplegia	Not Relevant to the Research Topic, Reviews, Registrations, Books, Patents
867	Nct,	2025	Effects of Reformer Pilates on Adolescents' Posture and Trunk Endurance	Not Relevant to the Research Topic, Reviews, Registrations, Books, Patents
868	Nct,	2025	Effects of Core Exercise on Posture and Trunk Endurance in Sedentary Males	Not Relevant to the Research Topic, Reviews, Registrations, Books, Patents
869	Nct,	2025	HIIT Vs Snack Exercises on the Academic Stress of University Students	Not Relevant to the Research Topic, Reviews, Registrations, Books, Patents
870	Nct,	2025	The Effects of PNF Stretching on Anaerobic Power and Motor Performance in Adolescent Male Volleyball Players	Not Relevant to the Research Topic, Reviews, Registrations, Books, Patents
871	Nct,	2024	Enhancing Pediatric Acute Care Through Adaptive E-Learning and In-Person Skills Practice in Tanzania	Not Relevant to the Research Topic, Reviews, Registrations, Books, Patents
872	Nct,	2024	Effect of Spinal Manipulative Therapy Combined with Brace in Moderate-severe Grade Adolescent Idiopathic Scoliosis: a Randomized Controlled Trial	Not Relevant to the Research Topic, Reviews, Registrations, Books, Patents
873	Nct,	2024	Effect of a Specific and General Physical Exercise Intervention on Gaming and E-Sport Performance	Not Relevant to the Research Topic, Reviews, Registrations, Books, Patents
874	Nct,	2024	Evaluation of the Effectiveness of a Spa Treatment for People With Post-Covid 19 Conditions	Not Relevant to the Research Topic, Reviews, Registrations, Books, Patents
875	Nct,	2024	Effects of Percutaneous Neuromouldation of the Saphenous Nerve in Patients With Patellofemoral Pain	Not Relevant to the Research Topic, Reviews, Registrations, Books, Patents
876	Nct,	2024	Survey of Different Modes of Weaning in Pediatric Population	Not Relevant to the Research Topic, Reviews, Registrations, Books, Patents
877	Nct,	2024	Motor Imagery for Treatment Enhancement and Efficacy in Persons With Apraxia of Speech	Not Relevant to the Research Topic, Reviews, Registrations, Books, Patents
878	Nct,	2024	Predictive Hemodynamic Monitoring During Elective Cesarean Section	Not Relevant to the Research Topic, Reviews, Registrations, Books, Patents
879	Nct,	2024	Evaluation of the Protective Efficacy of a Spatial Repellent to Reduce Malaria Prevalence in Uganda	Not Relevant to the Research Topic, Reviews, Registrations, Books, Patents
880	Nct,	2024	Effect of Manual Lymphatic Drainage and Kinesio Taping on Delayed Onset Muscle Soreness	Not Relevant to the Research Topic, Reviews, Registrations, Books, Patents
881	Nct,	2024	QT Changes in Geriatric Patients: a Comparison of Spinal and General Anesthesia	Not Relevant to the Research Topic, Reviews, Registrations, Books, Patents
882	Nct,	2024	Thoracic KT on Pulmonary Function Ichildren With Pneumonia	Not Relevant to the Research Topic, Reviews, Registrations, Books, Patents
883	Nct,	2024	Iliopsoas Counterstrain and Mechanical Chronic Low Back Pain	Not Relevant to the Research Topic, Reviews, Registrations, Books, Patents
884	Nct,	2024	The Effect of Breathing Exercise With Pinwheel on the Quality of Life in Children With Cystic Fibrosis Disease	Not Relevant to the Research Topic, Reviews, Registrations, Books, Patents
885	Nct,	2024	Effect of Task-Specific Training in an Augmented Reality Context on Upper Limb Function and Activities in Children With Spastic Cerebral Palsy	Not Relevant to the Research Topic, Reviews, Registrations, Books, Patents
886	Nct,	2024	A Trial of Tai Chi Intervention for Youngsters With Visual Impairments	Not Relevant to the Research Topic, Reviews, Registrations, Books, Patents
887	Nct,	2024	Effect of Goal-Oriented GMFM-88 Based Program in Cerebral Palsy	Not Relevant to the Research Topic, Reviews, Registrations, Books, Patents
888	Nct,	2024	The Acute Effect Of Instrumental-Assisted Soft Tissue Mobilization Technique on Physical Fitness Parameters	Not Relevant to the Research Topic, Reviews, Registrations, Books, Patents
889	Nct,	2024	Global Changes Associated with Sacroiliac Joint Dysfunction	Not Relevant to the Research Topic, Reviews, Registrations, Books, Patents
890	Nct,	2024	Management of Postspinal Anesthesia Hypotension During Elective Cesarean Section: baby Norepinephrine Versus Ephedrine	Not Relevant to the Research Topic, Reviews, Registrations, Books, Patents
891	Nct,	2024	Comparison of Neuromuscular and Aquatic Exercise Programs on Fall Risk and Physical Function in Geriatrics	Not Relevant to the Research Topic, Reviews, Registrations, Books, Patents
892	Nct,	2024	The Effects of an Acute Dose of a Betalain-rich Concentrate on Repeated-sprint Cycling Performance and Recovery	Not Relevant to the Research Topic, Reviews, Registrations, Books, Patents
893	Nct,	2024	Physiological and Psychological Effects of Virtual Reality vs Traditional Exercise	Not Relevant to the Research Topic, Reviews, Registrations, Books, Patents
894	Nct,	2024	The Effect Of Dual-Task Training On Motor And Cognitive Performance In School-Age Children	Not Relevant to the Research Topic, Reviews, Registrations, Books, Patents
895	Nct,	2024	Effect of Lumbar Stabilization Exercises Combined With Ball and Balloon Exercise in Treatment of Chronic Non-specific Low Back Pain	Not Relevant to the Research Topic, Reviews, Registrations, Books, Patents
896	Nct,	2024	Comparison of Neuromuscular Exercises and Dance Therapy on Physical Performance and Kinesiophobia Results in Geriatrics	Not Relevant to the Research Topic, Reviews, Registrations, Books, Patents
897	Nct,	2024	Effectiveness of Biofeedback Training in Children with Neurogenic Bladder and Bowel Disorder Wıth Spina Bifida	Not Relevant to the Research Topic, Reviews, Registrations, Books, Patents
898	Nct,	2024	Internal or External Focus in Girl Volleyball Players?	Not Relevant to the Research Topic, Reviews, Registrations, Books, Patents
899	Nct,	2024	Effects of Cuevas Medek Exercises on Trunk Control and Balance in Children With Down Syndrome	Not Relevant to the Research Topic, Reviews, Registrations, Books, Patents
900	Nct,	2024	Comparative Effects of Eloda With/Without Muscle Energy Technique in Patient With Quadratus Lumborum Syndrome	Not Relevant to the Research Topic, Reviews, Registrations, Books, Patents
901	Nct,	2024	Effects of High Intensity Interval Training in Down Syndrome	Not Relevant to the Research Topic, Reviews, Registrations, Books, Patents
902	Nct,	2024	Intervention Effects of High-intensity Tai Chi in Mild or Moderate Asthma	Not Relevant to the Research Topic, Reviews, Registrations, Books, Patents
903	Nct,	2024	School-based HIIT and Dose-Response Effects	Not Relevant to the Research Topic, Reviews, Registrations, Books, Patents
904	Nct,	2024	Effects of Pediatric Endurance and Limb Strengthening (PEDALS) Program VS Task-Oriented Training (TOT) Improving Gross Motor Function in Children With Cerebral Palsy	Not Relevant to the Research Topic, Reviews, Registrations, Books, Patents
905	Nct,	2024	The Effects of Progressive Core Stabilization Exercise Training	Not Relevant to the Research Topic, Reviews, Registrations, Books, Patents
906	Nct,	2024	Pelvic Floor Muscle Activity, Respiratory Functions, Respiratory Muscle Strength, and Functional Capacity in Children with Lower Urinary Tract Dysfunction	Not Relevant to the Research Topic, Reviews, Registrations, Books, Patents
907	Nct,	2024	The Use of Competition in a School-based Intervention for Increasing Cardiorespiratory Fitness in Adolescents	Not Relevant to the Research Topic, Reviews, Registrations, Books, Patents
908	Nct,	2024	The Effects of 12-Week High-intensity Interval Training With Mindfulness-based Recovery on Executive Function, Fitness, and Mindfulness in Children	Not Relevant to the Research Topic, Reviews, Registrations, Books, Patents
909	Nct,	2023	The Impact of Community Health Workers on the Uptake of Preventative Care Services in London, UK	Not Relevant to the Research Topic, Reviews, Registrations, Books, Patents
910	Nct,	2023	Feasibility of a Dog Training Therapy Program in UC Outpatient Youth Receiving Psychiatric Services	Not Relevant to the Research Topic, Reviews, Registrations, Books, Patents
911	Nct,	2023	Comparative Effects of Mulligan Pain Release Phenomenon With and Without Tapping in Patellofemoral Pain Syndrome	Not Relevant to the Research Topic, Reviews, Registrations, Books, Patents
912	Nct,	2023	Improving Wellbeing in Older Adults: The Impact of an Active Aging Education Program in Pakistan	Not Relevant to the Research Topic, Reviews, Registrations, Books, Patents
913	Nct,	2023	Cryoneurolysis Prior to Total Knee Arthroplasty	Not Relevant to the Research Topic, Reviews, Registrations, Books, Patents
914	Nct,	2023	Early Mobilisation and Relational Touch Practice on Intubated Patients of Intensive Care Unit	Not Relevant to the Research Topic, Reviews, Registrations, Books, Patents
915	Nct,	2023	Evaluation of a Protocol Posturalchanges in Women Giving Birth With Epidural Analgesia. Clinical Trial	Not Relevant to the Research Topic, Reviews, Registrations, Books, Patents
916	Nct,	2023	Adjuvant Effects of Monochromatic Infrared Energy in Rehabilitation of Adolescents With Patellofemoral Pain Syndrome	Not Relevant to the Research Topic, Reviews, Registrations, Books, Patents
917	Nct,	2023	Clamshells Exercise and Vastrus Medialis Oblique Strengthening Exercise on Patellofemoral Pain Syndrome	Not Relevant to the Research Topic, Reviews, Registrations, Books, Patents
918	Nct,	2023	The Effects of Virtual Reality Education on Balance, Depression, Anxiety and Stress Parameters	Not Relevant to the Research Topic, Reviews, Registrations, Books, Patents
919	Nct,	2023	The Effect of Motor Imagery Training in Addition to Core Stabilization Exercises on Core Performance, Balance, Functional Capacity, and Quality of Life in Healthy Adolescents Girls	Not Relevant to the Research Topic, Reviews, Registrations, Books, Patents
920	Nct,	2023	Effects of Balance Training on Gait and Functional Strength in Children With Intellectual Disabilities	Not Relevant to the Research Topic, Reviews, Registrations, Books, Patents
921	Nct,	2023	Effects of Balance Training on Gait and Functional Strength in Children With Intellectual Disabilities	Not Relevant to the Research Topic, Reviews, Registrations, Books, Patents
922	Nct,	2023	Injection of Freshly Collected Autologous Adipose Tissue Additional to Bascom's Cleft Lift Surgery	Not Relevant to the Research Topic, Reviews, Registrations, Books, Patents
923	Nct,	2023	Safety and Efficacy of Topical Sodium Metabisulfite for the Treatment of Calcinosis in Patients With Systemic Sclerosis	Not Relevant to the Research Topic, Reviews, Registrations, Books, Patents
924	Nct,	2023	Telehealth and Onsite Maintenance Exercise in Chronic Lung Disease	Not Relevant to the Research Topic, Reviews, Registrations, Books, Patents
925	Nct,	2023	Echoguided Percutaneous Neuromodulation in the Management of Chronic Ankle Instability in Physically Active Subjects	Not Relevant to the Research Topic, Reviews, Registrations, Books, Patents
926	Nct,	2023	A Comparison of Cognitive-Motor Dual-Task Exercise and Exergaming on Balance, Functional Mobility, and Executive Function in Down Syndrome Children	Not Relevant to the Research Topic, Reviews, Registrations, Books, Patents
927	Nct,	2023	Weight Bearing Exercises With and Without Jaffrey's Core Stability Exercise Training in Children With Down Syndrome	Not Relevant to the Research Topic, Reviews, Registrations, Books, Patents
928	Nct,	2023	Two Different Treatment Modalities in Patients With Spinal Muscular Atrophy	Not Relevant to the Research Topic, Reviews, Registrations, Books, Patents
929	Nct,	2023	The Effect of Lycra Garments on Spastic Diplegic Cerebral Palsy Patients With Scoliosis	Not Relevant to the Research Topic, Reviews, Registrations, Books, Patents
930	Nct,	2023	Acute Effects of Autoregulated and Non-autoregulated Blood Flow Restrictive Bicep Curls	Not Relevant to the Research Topic, Reviews, Registrations, Books, Patents
931	Nct,	2023	Prevention of Injuries and Musculoskeletal Disorders in the Defence Forces	Not Relevant to the Research Topic, Reviews, Registrations, Books, Patents
932	Nct,	2023	Comparing Sitting Versus Lateral Position During Spinal Anesthesia on the Severity of Hypotension	Not Relevant to the Research Topic, Reviews, Registrations, Books, Patents
933	Nct,	2023	The Effect of Hippotherapy Applied on Different Seating Surfaces in Children With Special Needs	Not Relevant to the Research Topic, Reviews, Registrations, Books, Patents
934	Nct,	2023	Effect of Core Engagement Exercises and Routine Exercise Therapy on Low Back Pain in Middle School Children	Not Relevant to the Research Topic, Reviews, Registrations, Books, Patents
935	Nct,	2023	Hippotherapy Versus Swiss Ball Training to Improve Trunk Control and Balance on Spastic Daiplegic Cerebral Palsy	Not Relevant to the Research Topic, Reviews, Registrations, Books, Patents
936	Nct,	2023	Use of Play Dough in Children Receiving Nebulizer Therapy	Not Relevant to the Research Topic, Reviews, Registrations, Books, Patents
937	Nct,	2023	Effectiveness of Physiotherapy After Stroke	Not Relevant to the Research Topic, Reviews, Registrations, Books, Patents
938	Nct,	2023	Rehabilitation in Post Concussion Syndrome	Not Relevant to the Research Topic, Reviews, Registrations, Books, Patents
939	Nct,	2023	Loaded Vs Unloaded Sit to Stand Strengthening Exercises in Children With Cerebral Palsy	Not Relevant to the Research Topic, Reviews, Registrations, Books, Patents
940	Nct,	2023	Efficacy and Safety of Oral Ibandronate in Patients of Liver Cirrhosis With Hepatic Osteodystrophy	Not Relevant to the Research Topic, Reviews, Registrations, Books, Patents
941	Nct,	2023	Active Mobilization of Hamstring for Non-specific Low Back Pain and Musculoskeletal Discomfort During Prolonged Sitting	Not Relevant to the Research Topic, Reviews, Registrations, Books, Patents
942	Nct,	2023	Effect Of 8-Week Online Fitness Intervention Health Related Fitness	Not Relevant to the Research Topic, Reviews, Registrations, Books, Patents
943	Nct,	2023	The Effect of Scapular Proprioceptive Neuromuscular Facilitation (PNF) Exercises	Not Relevant to the Research Topic, Reviews, Registrations, Books, Patents
944	Nct,	2023	Combined Effect of Aerobic and Resistance Training on Physical, Menstrual and Psychological Health of Adolescent Girls	Not Relevant to the Research Topic, Reviews, Registrations, Books, Patents
945	Nct,	2023	High Intensity Intervallic Training in Children With Bronchiolitis Obliterans	Not Relevant to the Research Topic, Reviews, Registrations, Books, Patents
946	Nct,	2023	Feasibility, Acceptability, and Preliminary Efficacy of a Six-week Physical Activity Intervention for Black Women	Not Relevant to the Research Topic, Reviews, Registrations, Books, Patents
947	Nct,	2023	Investigation of Undergraduate Lifestyle and Its Related Interventions	Not Relevant to the Research Topic, Reviews, Registrations, Books, Patents
948	Nct,	2023	Effects of a Fifteen-minute Functional Exercise Intervention on Levels of Physical Fitness of Schoolchildren	Not Relevant to the Research Topic, Reviews, Registrations, Books, Patents
949	Nct,	2023	Effects of High Intensity Interval Training on Cognitive Flexibility Among Female Teenagers	Not Relevant to the Research Topic, Reviews, Registrations, Books, Patents
950	Nct,	2023	Resistance Training Based on Gamification in Children Aged 10-12 Years Old During Physical Education	Not Relevant to the Research Topic, Reviews, Registrations, Books, Patents
951	Nct,	2023	Effect of Creatine+HMB and Creatine+GAA Supplementation in Presarcopenic and Sarcopenic Individuals	Not Relevant to the Research Topic, Reviews, Registrations, Books, Patents
952	Nct,	2022	Addressing HyperteNsion and Diabetes Through Community-Engaged Systems in Puno, Peru (ANDES Study)	Not Relevant to the Research Topic, Reviews, Registrations, Books, Patents
953	Nct,	2022	Effects of Nitrate-rich Beetroot Juice in Pregnant Women With High Blood Pressure	Not Relevant to the Research Topic, Reviews, Registrations, Books, Patents
954	Nct,	2022	Mindfulness for African Americans Postpartum	Not Relevant to the Research Topic, Reviews, Registrations, Books, Patents
955	Nct,	2022	Impact of Dietary Assessment and Intervention on Outcomes in Liver Cirrhosis Patients	Not Relevant to the Research Topic, Reviews, Registrations, Books, Patents
956	Nct,	2022	The Effectiveness of CBI on Depression and Adherence in HIV Infected Adolescents	Not Relevant to the Research Topic, Reviews, Registrations, Books, Patents
957	Nct,	2022	Lingual Frenulum in Newborn Infants (LINNE)	Not Relevant to the Research Topic, Reviews, Registrations, Books, Patents
958	Nct,	2022	Distribution of Pulmonary Ventilation With the Modified Pachon Incentive vs. Branded Respiratory Incentive	Not Relevant to the Research Topic, Reviews, Registrations, Books, Patents
959	Nct,	2022	Autonomous Nervous System Regulated Paediatric Anaesthesia With Dexmedetomidine or Placebo	Not Relevant to the Research Topic, Reviews, Registrations, Books, Patents
960	Nct,	2022	The Effect of Mental Fatigue on the Cerebral Oxygenation During Endurance Exercise	Not Relevant to the Research Topic, Reviews, Registrations, Books, Patents
961	Nct,	2022	Effect of Virtual Reality on Dental Anxiety in Children	Not Relevant to the Research Topic, Reviews, Registrations, Books, Patents
962	Nct,	2022	Is Inertial Training More Effective Than Conventional Strength Training?	Not Relevant to the Research Topic, Reviews, Registrations, Books, Patents
963	Nct,	2022	Proprioceptive Training,Balance,Motor Function,Spastic Cerebral Palsy Patient	Not Relevant to the Research Topic, Reviews, Registrations, Books, Patents
964	Nct,	2022	Toothbrushing Program in Saudi Arabia "TOPS"	Not Relevant to the Research Topic, Reviews, Registrations, Books, Patents
965	Nct,	2022	Posterior Column Spinal Osteotomies in the Treatment of Adolescent Idiopathic Scoliosis	Not Relevant to the Research Topic, Reviews, Registrations, Books, Patents
966	Nct,	2022	Kinesiology Taping on Calf Tightness	Not Relevant to the Research Topic, Reviews, Registrations, Books, Patents
967	Nct,	2022	Efficacy of Animation, Buzzy, and Multiple Interventions on Pain in Children	Not Relevant to the Research Topic, Reviews, Registrations, Books, Patents
968	Nct,	2022	Diplegic Cerebral Palsy and Action Observation Training	Not Relevant to the Research Topic, Reviews, Registrations, Books, Patents
969	Nct,	2022	Effects of Complementary Therapies in People With Mild to Moderate Parkinson's Disease	Not Relevant to the Research Topic, Reviews, Registrations, Books, Patents
970	Nct,	2022	Bladder and Bowel Dysfunction in Children	Not Relevant to the Research Topic, Reviews, Registrations, Books, Patents
971	Nct,	2022	Effects of Complementary Therapies in People With Mild to Moderate Parkinson's Disease	Not Relevant to the Research Topic, Reviews, Registrations, Books, Patents
972	Nct,	2022	Cortical Excitability, Cognitive Functions, and Peripheral Signaling Molecules	Not Relevant to the Research Topic, Reviews, Registrations, Books, Patents
973	Nct,	2022	H2 Physical Education: promoting Cardiometabolic Health by 2 High Intensity Intervallic Training Protocol, Twice a Week at Physical Education	Not Relevant to the Research Topic, Reviews, Registrations, Books, Patents
974	Nct,	2022	Using Head-mounted, Eye-tracking to Compare Looking, Manual Exploration and Social Interaction During Active Locomotion	Not Relevant to the Research Topic, Reviews, Registrations, Books, Patents
975	Nct,	2022	Effect of High-intensity Interval Training on Low-grade Systemic Inflammation in Obese Young Adults	Not Relevant to the Research Topic, Reviews, Registrations, Books, Patents
976	Nct,	2022	Investigation of the Effect of Yoga on Balance, Reaction Time and Agility in Children With ADHD	Not Relevant to the Research Topic, Reviews, Registrations, Books, Patents
977	Nct,	2022	Effects of Inserting Exercises During Physical Education Classes on Anxiety and Depression Symptoms in Adolescents	Not Relevant to the Research Topic, Reviews, Registrations, Books, Patents
978	Nct,	2022	Effects of Core Stability Exercises in Patients With Patellofemoral Pain Syndrome	Not Relevant to the Research Topic, Reviews, Registrations, Books, Patents
979	Nct,	2022	Personalised Exercise Training in Adolescents With Type 2 Diabetes for the Early Prevention of Beta Cell Dysfunction	Not Relevant to the Research Topic, Reviews, Registrations, Books, Patents
980	Nct,	2022	The Effects of Endurance Training on Lipedema	Not Relevant to the Research Topic, Reviews, Registrations, Books, Patents
981	Nct,	2022	The Effect of Upper Limb Loading During Partial Body Weight Support Treadmill Training in Children With Cerebral Palsy	Not Relevant to the Research Topic, Reviews, Registrations, Books, Patents
982	Nct,	2022	Effect of Game-based HIIT Program on the Executive Function of Children With ADHD	Not Relevant to the Research Topic, Reviews, Registrations, Books, Patents
983	Nct,	2021	Heat Therapy to Prevent Deconditioning During Immobilization	Not Relevant to the Research Topic, Reviews, Registrations, Books, Patents
984	Nct,	2021	Brain Mechanisms Supporting Cannabis-induced Pain Relief	Not Relevant to the Research Topic, Reviews, Registrations, Books, Patents
985	Nct,	2021	The Alberta Neonatal Abstinence Syndrome Mother-Baby Care ImprovEmeNT Program	Not Relevant to the Research Topic, Reviews, Registrations, Books, Patents
986	Nct,	2021	Evaluation of the Efficacy of Topialyse Baume barrière on Atopic Dermatis	Not Relevant to the Research Topic, Reviews, Registrations, Books, Patents
987	Nct,	2021	The Effects of Exercise Training in Children With Hemophilia	Not Relevant to the Research Topic, Reviews, Registrations, Books, Patents
988	Nct,	2021	Effectiveness of Specifically Optimized Off-the-counter Foot Orthosis for the Subtle Cavus Foot	Not Relevant to the Research Topic, Reviews, Registrations, Books, Patents
989	Nct,	2021	Gestational Diabetes - PrEvention of PostPartum Diabetes Study	Not Relevant to the Research Topic, Reviews, Registrations, Books, Patents
990	Nct,	2021	Effect of Manual Technique on Hamstring Flexibility	Not Relevant to the Research Topic, Reviews, Registrations, Books, Patents
991	Nct,	2021	Balance, Plantar Pressure Distribution and Gait in Pes Planus	Not Relevant to the Research Topic, Reviews, Registrations, Books, Patents
992	Nct,	2021	Energy Therapy and Meditation Based Practice for Sleep Difficulties	Not Relevant to the Research Topic, Reviews, Registrations, Books, Patents
993	Nct,	2021	Nighttime Postural Care: caregiver Training Program and Outcome Measure Feasibility	Not Relevant to the Research Topic, Reviews, Registrations, Books, Patents
994	Nct,	2021	Implementation of a 12-week Adapted Physical Activity (APA) Program in People Suffering From Chronic Insomnia	Not Relevant to the Research Topic, Reviews, Registrations, Books, Patents
995	Nct,	2021	Lower Leg Compression in Extended Video Game Play: a Pilot Study	Not Relevant to the Research Topic, Reviews, Registrations, Books, Patents
996	Nct,	2021	Exercise in Older Adults at Risk for Type 2 Diabetes	Not Relevant to the Research Topic, Reviews, Registrations, Books, Patents
997	Nct,	2021	Relaxation Training by Tele-Rehabilitation in Patients With Breast Cancer	Not Relevant to the Research Topic, Reviews, Registrations, Books, Patents
998	Nct,	2021	Effect of Gluten-Free Dietary Education and Intraneural Facilitation® Therapy on Quality of Life in People With Diabetic Neuropathy	Not Relevant to the Research Topic, Reviews, Registrations, Books, Patents
999	Nct,	2021	Core Stability in Ataxic Cerebral Palsied Children	Not Relevant to the Research Topic, Reviews, Registrations, Books, Patents
1000	Nct,	2021	Aquatic-based Explosive Strength Training in Children With Cerebral Palsy	Not Relevant to the Research Topic, Reviews, Registrations, Books, Patents
1001	Nct,	2021	Supervised Exercise Training Effects on Older Community Dwellers	Not Relevant to the Research Topic, Reviews, Registrations, Books, Patents
1002	Nct,	2021	Pilates-based Core Strengthening on Patellofemoral Pain Syndrome	Not Relevant to the Research Topic, Reviews, Registrations, Books, Patents
1003	Nct,	2021	Explorations of the Benefits of the ZeroG TRiP System to Improve Balance in Patients Following Stroke	Not Relevant to the Research Topic, Reviews, Registrations, Books, Patents
1004	Nct,	2021	Diadynamic and Exercises in Knee Osteoarthritis	Not Relevant to the Research Topic, Reviews, Registrations, Books, Patents
1005	Nct,	2021	The Influence of Exercise on Tissue Beta-alanine Uptake and Carnosine Synthesis Rates	Not Relevant to the Research Topic, Reviews, Registrations, Books, Patents
1006	Nct,	2021	Efficacy of Exercise Program on Osteosarcoma Patients	Not Relevant to the Research Topic, Reviews, Registrations, Books, Patents
1007	Nct,	2021	Effect of Parental Absence on Child's Dental Anxiety and Behaviors During Dental Treatment	Not Relevant to the Research Topic, Reviews, Registrations, Books, Patents
1008	Nct,	2021	Robotic TruST-Postural Intervention for Children With Cerebral Palsy	Not Relevant to the Research Topic, Reviews, Registrations, Books, Patents
1009	Nct,	2021	Mind-Body Modalities for Nursing Students	Not Relevant to the Research Topic, Reviews, Registrations, Books, Patents
1010	Nct,	2021	Acceptability and Feasibility of an 8-week Online Mindfulness-Based Cognitive Therapy Program Among Undergraduate Students	Not Relevant to the Research Topic, Reviews, Registrations, Books, Patents
1011	Nct,	2021	A Multi-component Physical Activity Intervention for Adolescent Girls	Not Relevant to the Research Topic, Reviews, Registrations, Books, Patents
1012	Nct,	2021	Aerobic Versus Leisure Group for Adolescents With Depression	Not Relevant to the Research Topic, Reviews, Registrations, Books, Patents
1013	Nct,	2021	Aerobic Exercise and High-Intensity Interval Training	Not Relevant to the Research Topic, Reviews, Registrations, Books, Patents
1014	Nct,	2021	Feasibility of a Self-guided Exercise Program Among Hospitalized COVID-19 Patients	Not Relevant to the Research Topic, Reviews, Registrations, Books, Patents
1015	Nct,	2021	Aerobic Exercises and Gross Motor Function in Spastic Cerebral Palsy	Not Relevant to the Research Topic, Reviews, Registrations, Books, Patents
1016	Nct,	2021	The Impact of Activity Breaks on Cognitive Function, Adiposity and Fitness in Preschoolers	Not Relevant to the Research Topic, Reviews, Registrations, Books, Patents
1017	Nct,	2021	The Effect of High Intensity Interval Exercise and Myofunctional Therapy on Obstructive Sleep Apnea	Not Relevant to the Research Topic, Reviews, Registrations, Books, Patents
1018	Nct,	2021	Arm Ergometer Versus Stabilization Exercises on Trunk Control and Upper Extremity Functions in cp	Not Relevant to the Research Topic, Reviews, Registrations, Books, Patents
1019	Nct,	2020	Tibiofemoral Mobilization in Patellofemoral Pain Syndrome	Not Relevant to the Research Topic, Reviews, Registrations, Books, Patents
1020	Nct,	2020	Virtual Reality Therapy Influence on Heart Rate Variability of Inpatients With COVID-19	Not Relevant to the Research Topic, Reviews, Registrations, Books, Patents
1021	Nct,	2020	Ultrasound-assisted vs Landmark Based Intrathecal Administration of Nusinersen	Not Relevant to the Research Topic, Reviews, Registrations, Books, Patents
1022	Nct,	2020	Patients Undergoing Laparoscopic Colorectal Surgery Walk Out From Operating Room After Surgery ( WOFOR-C1 )	Not Relevant to the Research Topic, Reviews, Registrations, Books, Patents
1023	Nct,	2020	Caregiver Peer Support and ART Adherence Among Children	Not Relevant to the Research Topic, Reviews, Registrations, Books, Patents
1024	Nct,	2020	Effectiveness of Basic Body Awareness Therapy in Post-traumatic Stress Disorders: a Randomized Clinical Trial	Not Relevant to the Research Topic, Reviews, Registrations, Books, Patents
1025	Nct,	2020	Effectiveness of Music Therapy in Social Skill Intervention for Children With ASD/ID	Not Relevant to the Research Topic, Reviews, Registrations, Books, Patents
1026	Nct,	2020	Pulsed Radiofrequency of Suprascapular Nerve and Shoulder Joint for Chronic Shoulder Pain	Not Relevant to the Research Topic, Reviews, Registrations, Books, Patents
1027	Nct,	2020	Effect of Acute Exercise on Food Intake and Energy Expenditure Following a Gastric Bypass	Not Relevant to the Research Topic, Reviews, Registrations, Books, Patents
1028	Nct,	2020	Isokinetic Performance After Cruciate-substituting Ultra-congruent and Posterior Stabilized Total Knee Arthroplasties	Not Relevant to the Research Topic, Reviews, Registrations, Books, Patents
1029	Nct,	2020	A High-PRotein Mediterranean Diet and Resistance Exercise for Cardiac Rehabilitation	Not Relevant to the Research Topic, Reviews, Registrations, Books, Patents
1030	Nct,	2020	Vestibular Rehabilitation for Dizziness in Hearing Impaired Children	Not Relevant to the Research Topic, Reviews, Registrations, Books, Patents
1031	Nct,	2020	Education to Decrease in Sodium Intake Evaluated With 24 Hour Urinary Sodium Excretion (RCT)	Not Relevant to the Research Topic, Reviews, Registrations, Books, Patents
1032	Nct,	2020	Effects of Physical Therapy Associated With Photobiomodulation on Myelomeningocele	Not Relevant to the Research Topic, Reviews, Registrations, Books, Patents
1033	Nct,	2020	Mandala Activity and Adolescents With Cancer	Not Relevant to the Research Topic, Reviews, Registrations, Books, Patents
1034	Nct,	2020	Impact of Manipulation of Sacroiliac Joints on the Static Balance of the Body	Not Relevant to the Research Topic, Reviews, Registrations, Books, Patents
1035	Nct,	2020	Plyometric Training, in the Improvement of Explosive Strength and Speed in Soccer Players	Not Relevant to the Research Topic, Reviews, Registrations, Books, Patents
1036	Nct,	2020	Dietary Habits and Metabolic Response in Obese Children Whose Mothers Received an Intervention to Promote Healthy Eating	Not Relevant to the Research Topic, Reviews, Registrations, Books, Patents
1037	Nct,	2020	Radial Versus Femoral Arterial Access for Cerebral Angiography in Adolescents	Not Relevant to the Research Topic, Reviews, Registrations, Books, Patents
1038	Nct,	2020	Comparing Two Different Methods to Prescribe Exercise	Not Relevant to the Research Topic, Reviews, Registrations, Books, Patents
1039	Nct,	2020	ACTLIFE: is Active Life-style Enough?	Not Relevant to the Research Topic, Reviews, Registrations, Books, Patents
1040	Nct,	2020	Aerobic Group Exercise for Adolescents With Depression	Not Relevant to the Research Topic, Reviews, Registrations, Books, Patents
1041	Nct,	2020	Formative Evaluation of The HERizon Project	Not Relevant to the Research Topic, Reviews, Registrations, Books, Patents
1042	Nct,	2020	Virtual Programming Interval Training for TT Performance	Not Relevant to the Research Topic, Reviews, Registrations, Books, Patents
1043	Nct,	2020	Intensive Robotic Rehabilitation in Children With Hemiparesia Using GEOSYSTEM	Not Relevant to the Research Topic, Reviews, Registrations, Books, Patents
1044	Nct,	2020	Long-term Exercise Effects From Robotic Walking	Not Relevant to the Research Topic, Reviews, Registrations, Books, Patents
1045	Nct,	2020	Yoga for Adolescents	Not Relevant to the Research Topic, Reviews, Registrations, Books, Patents
1046	Nct,	2020	Fuel Utilization, Diet Composition, and Exercise in African American Women	Not Relevant to the Research Topic, Reviews, Registrations, Books, Patents
1047	Nct,	2019	Lower Body Muscle Pre-activation in Initial Orthostatic Hypotension	Not Relevant to the Research Topic, Reviews, Registrations, Books, Patents
1048	Nct,	2019	Vitamin D Supplementation in the Armed Forces	Not Relevant to the Research Topic, Reviews, Registrations, Books, Patents
1049	Nct,	2019	PVB Versus TAP in Hepatic Patients Undergoing Laparoscopic Cholecystectomy	Not Relevant to the Research Topic, Reviews, Registrations, Books, Patents
1050	Nct,	2019	Effects of Omega-3 Docosapentaenoic Acid on Lipids and Other Risk Factors for Cardiovascular Disease	Not Relevant to the Research Topic, Reviews, Registrations, Books, Patents
1051	Nct,	2019	Progressive Muscle Relaxation Technique on Lower Limb Amputation	Not Relevant to the Research Topic, Reviews, Registrations, Books, Patents
1052	Nct,	2019	The Effect of Combined Oral and Topical Analgesics to Reduce Pain Perception During Electrodiagnostic Testing	Not Relevant to the Research Topic, Reviews, Registrations, Books, Patents
1053	Nct,	2019	Community-based Clinical Trial With Microbiota-directed Complementary Foods (MDCFs) Made of Locally Available Food Ingredients for the Management of Children With Primary Moderate Acute Malnutrition	Not Relevant to the Research Topic, Reviews, Registrations, Books, Patents
1054	Nct,	2019	Reversal of an Unfavorable Effect of Hydrochlorothiazide Compared to Angiotensin Converting Enzyme Inhibitor on Serum Uric Acid and Oxypurines Levels by Estrogen-progestin Therapy in Hypertensive Postmenopausal Women	Not Relevant to the Research Topic, Reviews, Registrations, Books, Patents
1055	Nct,	2019	The Impact of a Health Video Game on User-Game Engagement and Dietary Choices	Not Relevant to the Research Topic, Reviews, Registrations, Books, Patents
1056	Nct,	2019	Effectiveness of Quick Icing (QI) Technique on Strenght of Jump	Not Relevant to the Research Topic, Reviews, Registrations, Books, Patents
1057	Nct,	2019	Immediate Effect of a Single Cervical Spinal Manipulation	Not Relevant to the Research Topic, Reviews, Registrations, Books, Patents
1058	Nct,	2019	Expression of BNDF Through Stretching and Recovery	Not Relevant to the Research Topic, Reviews, Registrations, Books, Patents
1059	Nct,	2019	Ultrasound Guided Serratus Plane Block Versus Thoracic Epidural for Post Thoracotomy Pain	Not Relevant to the Research Topic, Reviews, Registrations, Books, Patents
1060	Nct,	2019	Innovative Game-Aided Rehabilitation Platform for Rehabilitation of Balance in Children With Cerebral Palsy	Not Relevant to the Research Topic, Reviews, Registrations, Books, Patents
1061	Nct,	2019	Is There a Relation Between Unilateral Epidural Block and Repeated Epidural Anesthesia?	Not Relevant to the Research Topic, Reviews, Registrations, Books, Patents
1062	Nct,	2019	Using a Humanoid Robot to Distract Children With Chronic Conditions Undergoing Painful Procedures	Not Relevant to the Research Topic, Reviews, Registrations, Books, Patents
1063	Nct,	2019	Effects of Virtual Reality on Pain, Fear and Anxiety During Blood Draw in Children Aged 5-12 Years Old	Not Relevant to the Research Topic, Reviews, Registrations, Books, Patents
1064	Nct,	2019	Transcranial Versus Suboccipital Direct Current Stimulation	Not Relevant to the Research Topic, Reviews, Registrations, Books, Patents
1065	Nct,	2019	Comparison of Active Isolated Stretch and Post Isometric Relaxation for Hamstring Flexibility	Not Relevant to the Research Topic, Reviews, Registrations, Books, Patents
1066	Nct,	2019	Karate or Kung Fu?	Not Relevant to the Research Topic, Reviews, Registrations, Books, Patents
1067	Nct,	2019	Heart Rate Variability as an Indicator Associated With the Improvement of Dysmenorrhea After the Warm-water Footbath	Not Relevant to the Research Topic, Reviews, Registrations, Books, Patents
1068	Nct,	2019	The Effect of Intradialytic Combined Exercise on Physical Outcomes in End-Stage Renal Disease Patients	Not Relevant to the Research Topic, Reviews, Registrations, Books, Patents
1069	Nct,	2019	Community-based Clinical Trial With Microbiota Directed Complementary Foods (MDCFs) Made of Locally Available Food Ingredients for the Management of Children With Post-severe Acute Malnutrition Moderate Acute Malnutrition (Post-SAM MAM)	Not Relevant to the Research Topic, Reviews, Registrations, Books, Patents
1070	Nct,	2019	Effect of High Intensity Interval Training on Mechanisms of Neuroplasticity in Parkinson's Disease Patients	Not Relevant to the Research Topic, Reviews, Registrations, Books, Patents
1071	Nct,	2019	Effects of HIIT Integrated in PE Classes, on Physical Condition, Physical Activity and Motivation for Exercise	Not Relevant to the Research Topic, Reviews, Registrations, Books, Patents
1072	Nct,	2019	French Study to Evaluate the Impact of a Cognitive Therapy on Urinary Incontinent Women of All Age's Perineal Settings	Not Relevant to the Research Topic, Reviews, Registrations, Books, Patents
1073	Nct,	2019	KITAMS: kinesio Tape and Physical Function in Persons With Multiples Sclerosis	Not Relevant to the Research Topic, Reviews, Registrations, Books, Patents
1074	Nct,	2019	School Intervention Program to Promote Healthy Lifestyle Among Male Adolescent Students in King Faisal Residential City, Jeddah, Western Region, 2014-15	Not Relevant to the Research Topic, Reviews, Registrations, Books, Patents
1075	Nct,	2019	The Adult Degenerative Scoliosis Exercise Trial (Pilot Study)	Not Relevant to the Research Topic, Reviews, Registrations, Books, Patents
1076	Nct,	2019	The Cogni-Action Project: physical Activity, Brain, and Cognition	Not Relevant to the Research Topic, Reviews, Registrations, Books, Patents
1077	Nct,	2018	TB Reduction Through ART and TB Screening Project	Not Relevant to the Research Topic, Reviews, Registrations, Books, Patents
1078	Nct,	2018	Effect of AEF0117 on Subjective Effects of Cannabis in CUD Subjects	Not Relevant to the Research Topic, Reviews, Registrations, Books, Patents
1079	Nct,	2018	ESP Catheter Vs Single Shot ESP for Open Heart Surgery in Infants	Not Relevant to the Research Topic, Reviews, Registrations, Books, Patents
1080	Nct,	2018	Comparison of an Old Versus a New Total Knee Replacement	Not Relevant to the Research Topic, Reviews, Registrations, Books, Patents
1081	Nct,	2018	Lateral Suspension Versus Sacral Colpopexy POP	Not Relevant to the Research Topic, Reviews, Registrations, Books, Patents
1082	Nct,	2018	A Pilot Test of Mood and Circadian Rhythm Mechanisms Driving Binge Eating	Not Relevant to the Research Topic, Reviews, Registrations, Books, Patents
1083	Nct,	2018	Toric IOL vs Non-toric IOL With LRI for Corneal Astigmatism	Not Relevant to the Research Topic, Reviews, Registrations, Books, Patents
1084	Nct,	2018	Adherence to Walking on an Alter G Anti-Gravity Treadmill	Not Relevant to the Research Topic, Reviews, Registrations, Books, Patents
1085	Nct,	2018	Short- and Long-term Health Effects of a Residential Stay in a Danish Christmas Seal Home	Not Relevant to the Research Topic, Reviews, Registrations, Books, Patents
1086	Nct,	2018	Socially Assistive Robot in Upper-Limb Neurorehabilitation	Not Relevant to the Research Topic, Reviews, Registrations, Books, Patents
1087	Nct,	2018	Virtual Reality for Needle Procedures in the Pediatric Emergency Department	Not Relevant to the Research Topic, Reviews, Registrations, Books, Patents
1088	Nct,	2018	Back Pain in Medical Students at The University of the West Indies, Mona, Jamaica	Not Relevant to the Research Topic, Reviews, Registrations, Books, Patents
1089	Nct,	2018	Physical Training Induced Plasticity of Motor Control Mechanisms in Parkinson's Disease Patients	Not Relevant to the Research Topic, Reviews, Registrations, Books, Patents
1090	Nct,	2018	Treatment of Sarcopenia Improves the Muscle Mass and Muscle Strength of Patients With Liver Cirrhosis-Child C	Not Relevant to the Research Topic, Reviews, Registrations, Books, Patents
1091	Nct,	2018	Effects of Aerobic Interval Training on Glucose Tolerance in Children and Adolescents With Cystic Fibrosis	Not Relevant to the Research Topic, Reviews, Registrations, Books, Patents
1092	Nct,	2018	Compare the Effectiveness of Modified Toy Cars Training With Various Intensity of Postural Combinations	Not Relevant to the Research Topic, Reviews, Registrations, Books, Patents
1093	Nct,	2017	Watermelon Focused Dietary Inflammatory Index Intervention	Not Relevant to the Research Topic, Reviews, Registrations, Books, Patents
1094	Nct,	2017	Lifestyle Intervention in Preparation for Pregnancy (LIPP)	Not Relevant to the Research Topic, Reviews, Registrations, Books, Patents
1095	Nct,	2017	1STST and Muscle Weakness in CF Patients	Not Relevant to the Research Topic, Reviews, Registrations, Books, Patents
1096	Nct,	2017	The Efficacy of Peer Support Model for Depression Care in Patients With Diabetes Mellitus	Not Relevant to the Research Topic, Reviews, Registrations, Books, Patents
1097	Nct,	2017	Oral Health Intervention Program for Children With Congenital Heart Defects	Not Relevant to the Research Topic, Reviews, Registrations, Books, Patents
1098	Nct,	2017	Determination of the Optimal "Next Bolus" Interval for Programmed Intermittent Bolus Epidural Analgesia	Not Relevant to the Research Topic, Reviews, Registrations, Books, Patents
1099	Nct,	2017	Transcranial Direct-Current Stimulation (tCDS) and Robotics for Children With Hemiplegia	Not Relevant to the Research Topic, Reviews, Registrations, Books, Patents
1100	Nct,	2017	Program Of Exercises During The Hospitalization Of Children And Adolescents With Cystic Fibrosis	Not Relevant to the Research Topic, Reviews, Registrations, Books, Patents
1101	Nct,	2017	High-intensity Interval Exercise and Chocolate Milk on Blood Glucose and Cognition	Not Relevant to the Research Topic, Reviews, Registrations, Books, Patents
1102	Nct,	2017	High-intensity Interval Exercise and Chocolate Milk on Blood Glucose and Cognition	Not Relevant to the Research Topic, Reviews, Registrations, Books, Patents
1103	Nct,	2017	Resistance Training and Sarcopenic Obesity Elderly Women	Not Relevant to the Research Topic, Reviews, Registrations, Books, Patents
1104	Nct,	2017	Sit-to-stand Test in Cystic Fibrosis Children and Adolescents	Not Relevant to the Research Topic, Reviews, Registrations, Books, Patents
1105	Nct,	2017	Effect of Body Weight Loading on Urinary Electrolyte Excretion	Not Relevant to the Research Topic, Reviews, Registrations, Books, Patents
1106	Nct,	2017	Physical Therapy Treatment Once a Month Versus Once a Week for Posture Improvement in Children and Adolescents	Not Relevant to the Research Topic, Reviews, Registrations, Books, Patents
1107	Nct,	2016	An Intensive Lifestyle Intervention Program in CKD (Move to Health 2)	Not Relevant to the Research Topic, Reviews, Registrations, Books, Patents
1108	Nct,	2016	Building Evidence for Effective Palliative/End of Life Care for Teens With Cancer	Not Relevant to the Research Topic, Reviews, Registrations, Books, Patents
1109	Nct,	2016	Stretching and Strength Training for Improved Gait Function in Children With Spastic Cerebral Palsy	Not Relevant to the Research Topic, Reviews, Registrations, Books, Patents
1110	Nct,	2016	Trial of Chronic Pain Self-Management in Clinic or Community for Low-Income Hispanics	Not Relevant to the Research Topic, Reviews, Registrations, Books, Patents
1111	Nct,	2016	Early Rehabilitation in Critical Illness Survivors	Not Relevant to the Research Topic, Reviews, Registrations, Books, Patents
1112	Nct,	2016	Impact of Clinical Pharmacy Service on Patient Care and Cost Saving	Not Relevant to the Research Topic, Reviews, Registrations, Books, Patents
1113	Nct,	2016	Direct Current Cathode and Anode Effects and Changes in Handgrip Strength. Evaluation Through a Dynamometer Test	Not Relevant to the Research Topic, Reviews, Registrations, Books, Patents
1114	Nct,	2016	Home-exercise Program for Children and Adolescent Survivors of Acute Lymphoblastic Leukemia	Not Relevant to the Research Topic, Reviews, Registrations, Books, Patents
1115	Nct,	2016	RCT on Interactive Computer Play on Trunk Control in CP	Not Relevant to the Research Topic, Reviews, Registrations, Books, Patents
1116	Nct,	2016	Prevention of Hypoglycemia After Exercise Using Closed Loop System in Children and Adolescents With Type 1 Diabetes	Not Relevant to the Research Topic, Reviews, Registrations, Books, Patents
1117	Nct,	2016	Multiple-component Workplace FRamed Intervention to Decrease Occupational Muscle Pain - FRIDOM	Not Relevant to the Research Topic, Reviews, Registrations, Books, Patents
1118	Nct,	2016	Impact of Different Types of Exercise Training on Biochemical Markers of Insulin-dependent Patients	Not Relevant to the Research Topic, Reviews, Registrations, Books, Patents
1119	Nct,	2015	Investigating Novel Treatments for Concussion: impact of Compression Vest on Rehabilitation Outcomes	Not Relevant to the Research Topic, Reviews, Registrations, Books, Patents
1120	Nct,	2015	Physical Exercise With Flow Restriction of the Forearm in Chronic Kidney Disease	Not Relevant to the Research Topic, Reviews, Registrations, Books, Patents
1121	Nct,	2015	Effect of Vitamin D3 Supplementation on Cardiometabolic Risk	Not Relevant to the Research Topic, Reviews, Registrations, Books, Patents
1122	Nct,	2015	Robotic Rehabilitation of Cerebral Palsy	Not Relevant to the Research Topic, Reviews, Registrations, Books, Patents
1123	Nct,	2015	RCT Evaluating Intranasal Fentanyl in the Pain Management of Children With Headaches	Not Relevant to the Research Topic, Reviews, Registrations, Books, Patents
1124	Nct,	2015	Advancing Mobility and Socialization in Toddlers With Disabilities: modified Toy Cars Training With Different Postures	Not Relevant to the Research Topic, Reviews, Registrations, Books, Patents
1125	Nct,	2015	Effectiveness of Exercises in Adolescent Idiopathic Scoliosis	Not Relevant to the Research Topic, Reviews, Registrations, Books, Patents
1126	Nct,	2014	Antiretroviral Adherence and Quality-of-life Support for HIV+ Patients in India With Twice-daily Interactive Voice Response (IVR) Calls With Health and Mental Health Messaging Compared to Weekly IVR Survey Only Control Condition: the Mobile-messaging Adherence and Support for Health Study, India	Not Relevant to the Research Topic, Reviews, Registrations, Books, Patents
1127	Nct,	2014	The Flamenco (Fitness League Against MENopause COsts) Project	Not Relevant to the Research Topic, Reviews, Registrations, Books, Patents
1128	Nct,	2014	Gulhane Military Medical Academy Ethical Committee Exercise Program for Pregnant Women With Low Back and Pelvic Pain	Not Relevant to the Research Topic, Reviews, Registrations, Books, Patents
1129	Nct,	2014	Landmark Guided Midline Versus Pre-procedural Ultrasound Guided Paramedian at L5S1 for Spinal Anaesthesia	Not Relevant to the Research Topic, Reviews, Registrations, Books, Patents
1130	Nct,	2014	Animal-assisted Therapy in Pediatric Surgery: post-operative Benefits	Not Relevant to the Research Topic, Reviews, Registrations, Books, Patents
1131	Nct,	2014	Dexamethasone and Respiratory Function After Mastectomy	Not Relevant to the Research Topic, Reviews, Registrations, Books, Patents
1132	Nct,	2014	The Impact of Spinal Manipulation on Leg Movement in Lumbar Spinal Stenosis Patients	Not Relevant to the Research Topic, Reviews, Registrations, Books, Patents
1133	Nct,	2014	MindLight: a Video Game Intervention to Reduce Children's Anxiety	Not Relevant to the Research Topic, Reviews, Registrations, Books, Patents
1134	Nct,	2014	An Experimental Study on Music and Sedentariness Among Mothers and Children	Not Relevant to the Research Topic, Reviews, Registrations, Books, Patents
1135	Nct,	2014	Hypoxic Training in Obese Patients	Not Relevant to the Research Topic, Reviews, Registrations, Books, Patents
1136	Nct,	2014	Comparative Study of High Intensity Interval Training and Endurance Training in Juvenile Obesity	Not Relevant to the Research Topic, Reviews, Registrations, Books, Patents
1137	Nct,	2014	A Prospective Study of Two Home Based Muscle Strengthening Programs for Children With Cerebral Palsy	Not Relevant to the Research Topic, Reviews, Registrations, Books, Patents
1138	Nct,	2014	Caffeine, Genetic Variation and Athletic Performance	Not Relevant to the Research Topic, Reviews, Registrations, Books, Patents
1139	Nct,	2013	Exercise-induced Bronchoconstriction in School Children	Not Relevant to the Research Topic, Reviews, Registrations, Books, Patents
1140	Nct,	2013	Hemodynamic Effects of Low Dose Spinal Anesthesia for Cesarean Section	Not Relevant to the Research Topic, Reviews, Registrations, Books, Patents
1141	Nct,	2013	Specialized Centers of Research (SCOR)on Sex Differences - Kyphosis Study	Not Relevant to the Research Topic, Reviews, Registrations, Books, Patents
1142	Nct,	2013	The Effect of a Novel Dual-Task Exercise Program for Balance, Mobility and Cognition in Community Dwelling Older Adults	Not Relevant to the Research Topic, Reviews, Registrations, Books, Patents
1143	Nct,	2012	The Developmental Effects of NICU Positioning	Not Relevant to the Research Topic, Reviews, Registrations, Books, Patents
1144	Nct,	2012	Effects of Electromechanical Gait Trainer in Patients With Cerebral Palsy	Not Relevant to the Research Topic, Reviews, Registrations, Books, Patents
1145	Nct,	2011	Maternal Singing During Kangaroo Care in Preterm Infants	Not Relevant to the Research Topic, Reviews, Registrations, Books, Patents
1146	Nct,	2011	Multimodal Analgesic Using Morphine and COX-2 With or Without Dexmedetomidine for Colorectal Surgery	Not Relevant to the Research Topic, Reviews, Registrations, Books, Patents
1147	Nct,	2011	Global Posture Reeducation (GPR) Compared To Isostretching in Chronic Low Back Pain Patients	Not Relevant to the Research Topic, Reviews, Registrations, Books, Patents
1148	Nct,	2010	A Trial to Study the Effect of Long Term Vitamin D Supplementation on Insulin Sensitivity	Not Relevant to the Research Topic, Reviews, Registrations, Books, Patents
1149	Nct,	2010	Effects of Physical Therapy on Cardiac Surgery	Not Relevant to the Research Topic, Reviews, Registrations, Books, Patents
1150	Nct,	2009	Role of Minocycline in First Episode Psychosis	Not Relevant to the Research Topic, Reviews, Registrations, Books, Patents
1151	Nct,	2009	Physiotherapeutic Intervention in Children With Chronic Functional Constipation	Not Relevant to the Research Topic, Reviews, Registrations, Books, Patents
1152	Nct,	2009	Effects of Nebivolol Versus Carvedilol on Cardiopulmonary Function at High Altitude in Healthy Subjects	Not Relevant to the Research Topic, Reviews, Registrations, Books, Patents
1153	Nct,	2008	Randomized Evaluation of a Positioning Pillow for Lumbar Puncture in Paediatric Hematology-Oncology	Not Relevant to the Research Topic, Reviews, Registrations, Books, Patents
1154	Nct,	2008	Motion Analysis of Sit-to-Stand Movements in Children With Spastic Diplegia	Not Relevant to the Research Topic, Reviews, Registrations, Books, Patents
1155	Nct,	2006	The Effect of High and Low Sodium Intake on Urinary Aquaporin-2 in Autosomal Dominant Polycystic Kidney Disease	Not Relevant to the Research Topic, Reviews, Registrations, Books, Patents
1156	Nct,	2006	Allopurinol for Renal Transplant Associated Hypertension in Children	Not Relevant to the Research Topic, Reviews, Registrations, Books, Patents
1157	Nct,	2006	The Effect of Statin Use on Vascular Function in Hypertensive Subjects	Not Relevant to the Research Topic, Reviews, Registrations, Books, Patents
1158	Nct,	2005	Comparison of Immune Response Using 2 Vaccination Schedules Using Inactivated Polio Vaccine	Not Relevant to the Research Topic, Reviews, Registrations, Books, Patents
1159	Nct,	2005	Does Early Ambulation After Hip Fracture Surgery Accelerate Recovery?	Not Relevant to the Research Topic, Reviews, Registrations, Books, Patents
1160	Nct,	2005	Creatine and Glutamine in Steroid-Naive Duchenne Muscular Dystrophy	Not Relevant to the Research Topic, Reviews, Registrations, Books, Patents
1161	Narvaez-Sanchez, R. Calderón, J. C. Vega, G. Trillos, M. C. Ospina, S.	2001	Skeletal muscle as a protagonist in the pregnancy metabolic syndrome	Not Relevant to the Research Topic, Reviews, Registrations, Books, Patents
1162	Napradit, Phunphen Hatthachote, Panadda	2019	Changes in Physical Fitness and Anthropometric of Medical Cadets Over Their Study Period in Phramongkutklao College of Medicine	Not Relevant to the Research Topic, Reviews, Registrations, Books, Patents
1163	Nakata, Hiroki Nagami, Tomoyuki Higuchi, Takatoshi Sakamoto, Kiwako Kanosue, Kazuyuki	2016	Relationship between performance variables and baseball ability in youth baseball players	Not Relevant to the Research Topic, Reviews, Registrations, Books, Patents
1164	Nakata, Hiroki Akido, Miki Naruse, Kumi Fujiwara, Motoko	2013	Relative Age Effect in Physical Fitness Among Elementary and Junior High School Students	Not Relevant to the Research Topic, Reviews, Registrations, Books, Patents
1165	Nakamura, K. Nagasawa, Y. Sawaki, S. Yokokawa, Y. Ohira, M.	2017	Effect of Different Seat Heights during an Incremental Sit-To-Stand Exercise Test on Peak Oxygen Uptake in Young, Healthy Women	Not Relevant to the Research Topic, Reviews, Registrations, Books, Patents
1166	Nacar, Nazli Elif Zengin Alpozgen, Ayse Akgul, Turgut	2016	The evaluation of static and dynamic postural balance in children with thoracic hyperkyphosis	Not Relevant to the Research Topic, Reviews, Registrations, Books, Patents
1167	Myers, S. E. Carrel, A. L. Whitman, B. Y. Allen, D. B.	2000	Sustained benefit after 2 years of growth hormone on body composition, fat utilization, physical strength and agility, and growth in Prader-Willi syndrome	Not Relevant to the Research Topic, Reviews, Registrations, Books, Patents
1168	Myers, S. E. Carrel, A. L. Whitman, B. Y. Allen, D. B.	2021	Insufficient Physical Fitness and Deficits in Basic Eating Habits in Normal-Weight Obese Children Are Apparent from Pre-School Age or Sooner	Not Relevant to the Research Topic, Reviews, Registrations, Books, Patents
1169	Musálek, Martin Clark, Cain C. T. Kokštejn, Jakub Vokounova, Šarka Hnízdil, Jan Mess, Filip	2020	Insufficient Physical Fitness and Deficits in Basic Eating Habits in Normal-Weight Obese Children Are Apparent from Pre-School Age or Sooner	Not Relevant to the Research Topic, Reviews, Registrations, Books, Patents
1170	Munari, D. Bonetti, P. Cosentino, A. Geroin, C. Gandolfi, M. Waldner, A. Tomelleri, C. Hesse, S. Smania, N.	2011	Changes in locomotory functioning after repetitive locomotor training in patients affected by cerebral palsy	Not Relevant to the Research Topic, Reviews, Registrations, Books, Patents
1171	Muller, Xonné Pienaar, Anita E. Gerber, Barry Moran, Colin N. Brooks, Naomi E.	2024	Global Comparisons of Age, Gender and Socioeconomic Status Differences of Physical Fitness Health Risk in South African Primary School Children: Longitudinal Data from the NW-CHILD Study	Not Relevant to the Research Topic, Reviews, Registrations, Books, Patents
1172	Müller, Anetta Nagy, Zsuzsa Kovács, Sándor Szőke, Szilvia Bendíková, Elena Ráthonyi, Gergely Ráthonyi-Ódor, Kinga Szabados, György Gabnai, Zoltán Bába, Éva Bácsné	2022	Correlations between Physical Fitness and Body Composition among Boys Aged 14-18-Conclusions of a Case Study to Reverse the Worsening Secular Trend in Fitness among Urban Youth Due to Sedentary Lifestyles	Not Relevant to the Research Topic, Reviews, Registrations, Books, Patents
1173	Muammer, R. Demirbas, S. Muammer, K. Yildirim, Y. Hayran, O.	2013	The Depressive Symptoms and Physical Performance of Mothers of Children with Different Types of Disability	Not Relevant to the Research Topic, Reviews, Registrations, Books, Patents
1174	Mrakovic, S. Miholic, S. J. Matisic, A.	2018	COMPARISON OF CROATIAN AND SPANISH PRIMARY SCHOOL FEMALE PUPILS IN BASIC ANTHROPOLOGICAL CHARACTERISTICS	Not Relevant to the Research Topic, Reviews, Registrations, Books, Patents
1175	Mousa, G. S. Salem, M. M. I. Abdelaal, A. A. M. Battecha, K. H. Alotaibi, R. S. Alqarf, B. A. Alharthi, A. F. Alswaihri, M. M.	2024	EFFECTS OF CORE STABILITY EXERCISES VERSUS BALANCE TRAINING ON BALANCE, TRUNK ENDURANCE AND LOWER LIMBS STRENGTH: A RANDOMIZED CLINICAL TRIAL	Not Relevant to the Research Topic, Reviews, Registrations, Books, Patents
1176	Moulding, N.	2017	Damned If You Do, Damned If You Don't: Conflicted Femininities in Women's Narratives of Childhood Emotional Abuse	Not Relevant to the Research Topic, Reviews, Registrations, Books, Patents
1177	Mou, Y. Zhou, L. Chen, W. Z. Zhao, X. Liu, Y. Yang, C. Ieee,	2017	The analysis on college students' physical fitness testing data - two cases study	Not Relevant to the Research Topic, Reviews, Registrations, Books, Patents
1178	Motwani, R.	2013	LEVERAGING THE INTERNET OF THINGS FOR ENHANCING LEARNING EXPERIENCES	Not Relevant to the Research Topic, Reviews, Registrations, Books, Patents
1179	Moss, Samantha Lind, Erik Ferkel, Rick McGinnis, Peter True, Larissa	2020	Relationships among Actual Motor Competence, Perceived Motor Competence, and Health-Related Fitness in College-Aged Males	Not Relevant to the Research Topic, Reviews, Registrations, Books, Patents
1180	Moslemi, E. Dehghan, P. Khani, M. Sarbakhsh, P. Sarmadi, B.	2023	The effects of date seed (Phoenix dactylifera) supplementation on exercise-induced oxidative stress and aerobic and anaerobic performance following high-intensity interval training sessions: a randomised, double-blind, placebo-controlled trial	Not Relevant to the Research Topic, Reviews, Registrations, Books, Patents
1181	Moselakgomo, V. K. Monyeki, M. A. Toriola, A. L.	2015	Relationship between physical activity and risk factors of body weight disorders among south African primary school children	Not Relevant to the Research Topic, Reviews, Registrations, Books, Patents
1182	Morucci, G. Ryskalin, L. Pratesi, S. Branca, J. J. V. Modesti, A. Modesti, P. A. Gulisano, M. Gesi, M.	2022	Effects of a 24-Week Exercise Program on Functional Fitness, Oxidative Stress, and Salivary Cortisol Levels in Elderly Subjects	Not Relevant to the Research Topic, Reviews, Registrations, Books, Patents
1183	Morrongiello, Barbara A. Corbett, Michael Bryant Ma, Lindsay Cox Ma, Amanda	2022	Sex Differences in the Relation Between Supervision and Injury Risk Across Motor Development Stages: Transitioning From Infancy Into Toddlerhood	Not Relevant to the Research Topic, Reviews, Registrations, Books, Patents
1184	Morrongiello, Barbara A. Corbett, Michael Bryant Ma, Lindsay Cox Ma, Amanda	2021	The Effect of Pandemic Movement Restriction Policies on Children's Physical Fitness, Activity, Screen Time, and Sleep	Not Relevant to the Research Topic, Reviews, Registrations, Books, Patents
1185	Morris, A. Cramb, R. Dodd-Reynolds, C. J.	2018	Food intake and appetite following school-based high-intensity interval training in 9-11-year-old children	Not Relevant to the Research Topic, Reviews, Registrations, Books, Patents
1186	Morina, B. Miftari, F. Badau, D.	2021	Fitness Level Differences between Students in Kosovo and Montenegro	Not Relevant to the Research Topic, Reviews, Registrations, Books, Patents
1187	Morina, B. Georgiev, G. Hadzic, R.	2018	Fitness Level Differences between Students in Kosovo and Montenegro	Not Relevant to the Research Topic, Reviews, Registrations, Books, Patents
1188	Morikawa, Sakiko Yoshizawa Takeda, Yasunaga Fujihara, Kazuya Ikeda, Izumi Kobayashi, Ayako Hatta, Mariko Mitsuma, Yurie Horikawa, Chika Ishiguro, Hajime Yamada, Takaho Ogawa, Yohei Sone, Hirohito	2023	Associations among metabolic health, weight status, and various physical fitness components in Japanese adolescents: a cross-sectional study (NICE EVIDENCE study- Agano 3)	Not Relevant to the Research Topic, Reviews, Registrations, Books, Patents
1189	Morikawa, Sakiko Yoshizawa Fujihara, Kazuya Hatta, Mariko Osawa, Taeko Ishizawa, Masahiro Yamamoto, Masahiko Furukawa, Kazuo Ishiguro, Hajime Matsunaga, Satoshi Ogawa, Yohei Shimano, Hitoshi Sone, Hirohito	2018	Relationships among cardiorespiratory fitness, muscular fitness, and cardiometabolic risk factors in Japanese adolescents: Niigata screening for and preventing the development of non-communicable disease study-Agano (NICE EVIDENCE Study-Agano) 2	Not Relevant to the Research Topic, Reviews, Registrations, Books, Patents
1190	Morikawa, Sakiko Yoshizawa Fujihara, Kazuya Hatta, Mariko Osawa, Taeko Ishizawa, Masahiro Yamamoto, Masahiko Furukawa, Kazuo Ishiguro, Hajime Matsunaga, Satoshi Ogawa, Yohei Shimano, Hitoshi Sone, Hirohito	2008	Juvenile dermatomyositis and extensive calcinosis. Treatment with methylprednisolone and methotrexate	Not Relevant to the Research Topic, Reviews, Registrations, Books, Patents
1191	Morawska, Lidia Bahnfleth, William Bluyssen, Philomena M. Boerstra, Atze Buonanno, Giorgio Dancer, Stephanie J. Floto, Andres Franchimon, Francesco Haworth, Charles Hogeling, Jaap Isaxon, Christina Jimenez, Jose L. Kurnitski, Jarek Li, Yuguo Loomans, Marcel Marks, Guy Marr, Linsey C. Mazzarella, Livio Melikov, Arsen Krikor Miller, Shelly Milton, Donald K. Nazaroff, William Nielsen, Peter V. Noake…	2023	Coronavirus Disease 2019 and Airborne Transmission: Science Rejected, Lives Lost. Can Society Do Better?	Not Relevant to the Research Topic, Reviews, Registrations, Books, Patents
1192	Moral-Muñoz, J. A. Esteban-Moreno, B. Arroyo-Morales, M. Cobo, M. J. Herrera-Viedma, E.	2015	Agreement Between Face-to-Face and Free Software Video Analysis for Assessing Hamstring Flexibility in Adolescents	Not Relevant to the Research Topic, Reviews, Registrations, Books, Patents
1193	Morales, N. Papaleo, A. Morales, V. Reychler, G.	2016	Physical activity program improves exercise tolerance and aerobic capacity in bronchopulmonary dysplasia children	Not Relevant to the Research Topic, Reviews, Registrations, Books, Patents
1194	Moraes, E. Fleck, S. J. Ricardo Dias, M. Simão, R.	2013	Effects on strength, power, and flexibility in adolescents of nonperiodized vs. daily nonlinear periodized weight training	Not Relevant to the Research Topic, Reviews, Registrations, Books, Patents
1195	Monyeki, M. A. Toriola, A. L. Brits, J. S. Monyeki, K. D. Pienaar, A. E. Kemper, H. C. G.	2001	Age and sex differences in motor performance of school children in Ellisras rural area of South Africa	Not Relevant to the Research Topic, Reviews, Registrations, Books, Patents
1196	Monyeki, Makama Andries Neetens, Rik Moss, Sarah J. Twisk, Jos	2012	The relationship between body composition and physical fitness in 14 year old adolescents residing within the Tlokwe local municipality, South Africa: the PAHL study	Not Relevant to the Research Topic, Reviews, Registrations, Books, Patents
1197	Monyeki, M. A. Koppes, L. L. J. Kemper, H. C. G. Monyeki, K. D. Toriola, A. L. Pienaar, A. E. Twisk, J. W. R.	2005	Body composition and physical fitness of undernourished South African rural primary school children	Not Relevant to the Research Topic, Reviews, Registrations, Books, Patents
1198	Monyeki, M. A. Coetzee, M. Pienaar, A. E. Kruger, A.	2004	Body size, body composition, physical and motor components of 9-12 year old farm school children in the North West Province, South Africa	Not Relevant to the Research Topic, Reviews, Registrations, Books, Patents
1199	Monyeki, M. A. Amusa, L. O. Goon, D. T. Toriola, A. L.	2010	Physical fitness and anthropometric characteristics of South African youth soccer players in Potchefstrom, South Africa	Not Relevant to the Research Topic, Reviews, Registrations, Books, Patents
1200	Monteiro, S. Jancey, J. Howat, P. Dhaliwal, S.	2012	Impact of the REFRESH randomised controlled trial on the physical activity behaviours of mothers with young children	Not Relevant to the Research Topic, Reviews, Registrations, Books, Patents
1201	Monroe, C. M. Thomas, D. Q. Lagally, K. Cox, A.	2010	Relation of college students' self-perceived and measured health-related physical fitness	Not Relevant to the Research Topic, Reviews, Registrations, Books, Patents
1202	Moir, M. Erin Balestrini, Christopher S. Abbott, Kolten C. Klassen, Stephen A. Fischer, Lisa K. Fraser, Douglas D. Shoemaker, J. Kevin	2018	An Investigation of Dynamic Cerebral Autoregulation in Adolescent Concussion	Not Relevant to the Research Topic, Reviews, Registrations, Books, Patents
1203	Mohanty, S. Pradhan, B. Hankey, A.	2019	Yoga Practices as an Alternative Training for Physical Fitness in Children With Visual Impairment	Not Relevant to the Research Topic, Reviews, Registrations, Books, Patents
1204	Mohammed, M. H. H. Choi, H. J.	2020	Can eight weeks of judo and taekwondo physical education improve the health-related fitness of male university students?	Not Relevant to the Research Topic, Reviews, Registrations, Books, Patents
1205	Mohammed, M. H. H.	2020	The effect of three sport games in physical education on the health-related fitness of male university students	Not Relevant to the Research Topic, Reviews, Registrations, Books, Patents
1206	Mohamed, A. S. Kamal, H. M. Elsied, A. O. El-Gafar, E. M. A.	2020	Universal exercise unit versus functional resisted training effect on muscle strength in spastic diaplegia	Not Relevant to the Research Topic, Reviews, Registrations, Books, Patents
1207	Mladenović, Dragiša Cigrovski, Vjekoslav Stanković, Verobub Prlenda, Nikola Uljević, Ognjen	2015	Success in Adopting Technique of Alpine Skiing with Respect to Motor Abilities of the Children Aged 7-8 Years	Not Relevant to the Research Topic, Reviews, Registrations, Books, Patents
1208	Mitsumatsu, Takamasa Ito, Yuji Muramatsu, Yukako Sato, Yoshiaki Ito, Tadashi Narahara, Sho Miura, Ryosuke Yamamoto, Hiroyuki Ito, Miharu Shiraki, Anna Nakata, Tomohiko Kotani, Tomomi Natsume, Jun Hayakawa, Masahiro Takahashi, Yoshiyuki Kidokoro, Hiroyuki	2025	Motor and functional characteristics in school-age survivors of congenital diaphragmatic hernia: a cross-sectional observational study	Not Relevant to the Research Topic, Reviews, Registrations, Books, Patents
1209	Milliken, Laura A. Faigenbaum, Avery D. Loud, Rita Larosa Westcott, Wayne L.	2008	Correlates of upper and lower body muscular strength in children	Not Relevant to the Research Topic, Reviews, Registrations, Books, Patents
1210	Milenkovic, D.	2022	EFFECT OF 8-WEEK CIRCUIT TRAINING ON THE DEVELOPMENT OF DIFFERENT FORMS OF MUSCLE STRENGTH IN PHYSICAL EDUCATION	Not Relevant to the Research Topic, Reviews, Registrations, Books, Patents
1211	Milanović, Z. Sporiš, G. Trajković, N. Sekulić, D. James, N. Vučković, G.	2014	Does SAQ training improve the speed and flexibility of young soccer players? A randomized controlled trial	Not Relevant to the Research Topic, Reviews, Registrations, Books, Patents
1212	Milanovic, Ivana Radisavljevic-Janic, Snezana Zivkovic, Milena Z. Mirkov, Dragan M.	2019	Health-related physical fitness levels and prevalence of obesity in Serbian elementary schoolchildren	Not Relevant to the Research Topic, Reviews, Registrations, Books, Patents
1213	Mikkelsson, L. O. Nupponen, H. Kaprio, J. Kautiainen, H. Mikkelsson, M. Kujala, U. M.	2006	Adolescent flexibility, endurance strength, and physical activity as predictors of adult tension neck, low back pain, and knee injury: a 25 year follow up study	Not Relevant to the Research Topic, Reviews, Registrations, Books, Patents
1214	Mikkelsson, Lasse Kaprio, Jaakko Kautiainen, Hannu Kujala, Urho Mikkelsson, Marja Nupponen, Heimo	2006	School fitness tests as predictors of adult health-related fitness	Not Relevant to the Research Topic, Reviews, Registrations, Books, Patents
1215	Mihaljević, Dodi Srhoj, Ljerka Katić, Ratko	2007	Motor abilities at belly dance in elementary female schoolers	Not Relevant to the Research Topic, Reviews, Registrations, Books, Patents
1216	Middleton, A.	2023	Telehealth high-intensity interval training for young people with cystic fibrosis	Not Relevant to the Research Topic, Reviews, Registrations, Books, Patents
1217	Michailidis, Y. Metaxas, T. I. Stefanidis, P. Christoulas, K.	2019	Fitness effects of one-year soccer training of 8-10 and 10-12-year-old school children	Not Relevant to the Research Topic, Reviews, Registrations, Books, Patents
1218	Michael, E. Hedberg-Oldfors, C. Gudmundsson, M. Weichbrodt, J. Oldfors, A. Darin, N.	2024	26P Is oral salbutamol a possible treatment for congenital myopathies?	Not Relevant to the Research Topic, Reviews, Registrations, Books, Patents
1219	Mezghani, N. Ammar, A. Boukhris, O. Masmoudi, L. Boujelbane, M. A. Ben Ayed, R. Alzahrani, T. M. Hadadi, A. Abid, R. Ouergui, I. Glenn, J. M. Trabelsi, K. Chtourou, H.	2023	The Impact of Wearing Different Face Masks on Vigorous Physical Exercise Performance and Perceived Exertion among COVID-19 Infected vs. Uninfected Female Students	Not Relevant to the Research Topic, Reviews, Registrations, Books, Patents
1220	Messiah, Sarah E. D'Agostino, Emily M. Patel, Hersila H. Hansen, Eric Mathew, M. Sunil Arheart, Kristopher L.	2018	Sex differences in fitness outcomes among minority youth after participation in a park-based after-school program	Not Relevant to the Research Topic, Reviews, Registrations, Books, Patents
1221	Mendoza-Muñoz, María Adsuar, José C. Mendoza-Muñoz, David Manuel Polero, Patricia Carlos-Vivas, Jorge	2021	Concurrent Validity and Reliability of a Novel Visual Analogue Fitness Perception Scale for Adolescents (FP VAS A)	Not Relevant to the Research Topic, Reviews, Registrations, Books, Patents
1222	Mendizabal, B.	2025	Perception of physical activity vs. actual fitness: a comparative study in pathfit 1 students	Not Relevant to the Research Topic, Reviews, Registrations, Books, Patents
1223	Méndez-Carvajal, V. C. Ortiz-Arciniega, J. L. Méndez-Urresta, E. M. Méndez-Carvajal, E. P.	2023	MOTIVATIONS THAT PREDOMINATE IN THE PRACTICE OF EXERCISE AND PHYSICAL CONDITION IN ADOLESCENT TAEKWONDISTS FROM IBARRA, ECUADOR	Not Relevant to the Research Topic, Reviews, Registrations, Books, Patents
1224	Méndez-Carvajal, V. C. Ortiz-Arciniega, J. L. Méndez-Urresta, E. M. Méndez-Carvajal, E. P.	2007	Physiological and performance characteristics of adolescent club volleyball players	Not Relevant to the Research Topic, Reviews, Registrations, Books, Patents
1225	Mellodge, P. Saavedra, S. Tran Poit, L. Pratt, K. A. Goodworth, A. D.	2023	Quantifying States and Transitions of Emerging Postural Control for Children Not Yet Able to Sit Independently	Not Relevant to the Research Topic, Reviews, Registrations, Books, Patents
1226	Melchiorri, Giovanni Viero, Valerio Triossi, Tamara Annino, Giuseppe Padua, Elvira Tancredi, Virginia	2017	Anthropometric and performance measures to study talent detection in youth volleyball	Not Relevant to the Research Topic, Reviews, Registrations, Books, Patents
1227	Mehchu, N.	2024	NEITHER COPS NOR CASEWORKERS: TRANSFORMING FAMILY POLICING THROUGH PARTICIPATORY BUDGETING	Not Relevant to the Research Topic, Reviews, Registrations, Books, Patents
1228	McNarry, M. A. Lewis, M. J. Wade, N. Davies, G. A. Winn, C. Eddolls, W. T. B. Stratton, G. S. Mackintosh, K. A.	2019	Effect of asthma and six-months high-intensity interval training on heart rate variability during exercise in adolescents	Not Relevant to the Research Topic, Reviews, Registrations, Books, Patents
1229	McNarry, M. A. Lester, L. Ellins, E. A. Halcox, J. P. Davies, G. Winn, C. O. N. Mackintosh, K. A.	2021	Asthma and high-intensity interval training have no effect on clustered cardiometabolic risk or arterial stiffness in adolescents	Not Relevant to the Research Topic, Reviews, Registrations, Books, Patents
1230	McNamee, J. Timken, G. L. Coste, S. C. Tompkins, T. L. Peterson, J.	2017	Adolescent girls' physical activity, fitness and psychological well-being during a health club physical education approach	Not Relevant to the Research Topic, Reviews, Registrations, Books, Patents
1231	McGill, Stuart Frost, David Andersen, Jordan Crosby, Ian Gardiner, Darren	2013	Movement quality and links to measures of fitness in firefighters	Not Relevant to the Research Topic, Reviews, Registrations, Books, Patents
1232	Mayorga-Vega, Daniel Viciana, Jesús Cocca, Armando	2013	Effects of a Circuit Training Program on Muscular and Cardiovascular Endurance and their Maintenance in Schoolchildren	Not Relevant to the Research Topic, Reviews, Registrations, Books, Patents
1233	Matusinskij, M. Novacic, V. Krakan, I.	2017	CHANGES IN THE 30-15 INTERMITTENT FITNESS TEST AFTER FOUR WEEK OF HIGH INTENSITY INTERVAL TRAINING	Not Relevant to the Research Topic, Reviews, Registrations, Books, Patents
1234	Mastromattei, S. Todisco, T. Chioma, L. Ubertini, G. Pattumelli, M. G. Fintini, D. Cappa, M.	2022	Efficacy of short-term induction therapy with low-dose testosterone as a diagnostic tool in the workup of delayed growth and puberty in boys	Not Relevant to the Research Topic, Reviews, Registrations, Books, Patents
1235	Masagca, R. C. E.	2024	Efficacy of short-term induction therapy with low-dose testosterone as a diagnostic tool in the workup of delayed growth and puberty in boys	Not Relevant to the Research Topic, Reviews, Registrations, Books, Patents
1236	Masagca, R. C.	2025	Gender Self-Concept and Its Relationship with Physical Fitness in University Students	Not Relevant to the Research Topic, Reviews, Registrations, Books, Patents
1237	Martino, S. A. Morelli, P. Phillips, S. A. Agrawal, A. Czujko, P. N. McKenna, R. F.	2021	The effect of exercise intensity on cardiovascular health in children who are overweight or obese	Not Relevant to the Research Topic, Reviews, Registrations, Books, Patents
1238	Martino, S. A. Morelli, P. McKenna, R. F. Phillips, S. A. Czujko, P. N.	2022	The effect of exercise intensity on cardiovascular health in children who are overweight or obese: two pilot studies	Not Relevant to the Research Topic, Reviews, Registrations, Books, Patents
1239	Martino, S. A. McKenna, R. F. Mei, W. Yousuf, F. Bove, S. Czujko, P. N.	2021	Use of color-coded heart rate monitors to gauge intensity with children who are overweight/obese	Not Relevant to the Research Topic, Reviews, Registrations, Books, Patents
1240	Martinko, Antonio Blagus, Rok Jurak, Gregor Starc, Gregor Sorić, Maroje	2024	Temporal trends in weight-based disparities in physical fitness of children: 30-years of continuous surveillance through Slovenian national system	Not Relevant to the Research Topic, Reviews, Registrations, Books, Patents
1241	Martini, Joyce Hukuda, Michele Emy Caromano, Fátima Aparecida Favero, Francis Meire Fu, Carolina Voos, Mariana Callil	2015	The clinical relevance of timed motor performance in children with Duchenne muscular dystrophy	Not Relevant to the Research Topic, Reviews, Registrations, Books, Patents
1242	Martinez-Zamora, Marcos D. Valenzuela, Pedro L. Esteban Díez, Inés Martínez-de-Quel, Óscar	2023	Influence of preterm birth on physical fitness in early childhood	Not Relevant to the Research Topic, Reviews, Registrations, Books, Patents
1243	Martínez-López, Emilio J. De La Torre-Cruz, Manuel J. Suárez-Manzano, Sara Ruiz-Ariza, Alberto	2018	Analysis of the Effect Size of Overweight in Muscular Strength Tests Among Adolescents: Reference Values According to Sex, Age, and Body Mass Index	Not Relevant to the Research Topic, Reviews, Registrations, Books, Patents
1244	Martínez-Díaz, Inmaculada C. Escobar-Muñoz, María C. Carrasco, Luis	2020	Acute Effects of High-Intensity Interval Training on Brain-Derived Neurotrophic Factor, Cortisol and Working Memory in Physical Education College Students	Not Relevant to the Research Topic, Reviews, Registrations, Books, Patents
1245	Martínez-Díaz, Inmaculada Concepción Carrasco Páez, Luis	2023	Little but Intense: Using a HIIT-Based Strategy to Improve Mood and Cognitive Functioning in College Students	Not Relevant to the Research Topic, Reviews, Registrations, Books, Patents
1246	Martinez-de-Quel, O. Alegre, L. M. Castillo-García, A. Ayán, C.	2021	Anthropometric and fitness normative values for young karatekas	Not Relevant to the Research Topic, Reviews, Registrations, Books, Patents
1247	Martinez-de-Quel, O. Alegre, L. M. Castillo-García, A. Ayán, C.	2018	Secondary Full Title: Effects of high intensity interval training in plain and uphill regarding physical performance	Not Relevant to the Research Topic, Reviews, Registrations, Books, Patents
1248	Marsigliante, S. My, G. Mazzotta, G. Muscella, A.	2024	The Effects of Exergames on Physical Fitness, Body Composition and Enjoyment in Children: a Six-Month Intervention Study	Not Relevant to the Research Topic, Reviews, Registrations, Books, Patents
1249	Marsigliante, S. Gómez-López, M. Muscella, A.	2023	Effects on Children's Physical and Mental Well-Being of a Physical-Activity-Based School Intervention Program: a Randomized Study	Not Relevant to the Research Topic, Reviews, Registrations, Books, Patents
1250	Marshall, S. J. Sarkin, J. A. Sallis, J. F. McKenzie, T. L.	1998	Tracking of health-related fitness components in youth ages 9 to 12	Not Relevant to the Research Topic, Reviews, Registrations, Books, Patents
1251	Marques, A. Santos, R. Ekelund, U. Sardinha, L. B.	2015	Association between physical activity, sedentary time, and healthy fitness in youth	Not Relevant to the Research Topic, Reviews, Registrations, Books, Patents
1252	Marques, A. Santos, R. Ekelund, U. Sardinha, L. B.	2023	UNSTABLE COMPARED TO STABLE CORE EXERCISES IMPROVE MUSCULAR ENDURANCE IN PREADOLESCENTS AND ADOLESCENTS: AN EIGHT-MONTH RANDOMIZED TRIAL	Not Relevant to the Research Topic, Reviews, Registrations, Books, Patents
1253	Markovic, G. Jukic, I. Milanovic, D. Metikos, D.	2007	Effects of sprint and plyometric training on muscle function and athletic performance	Not Relevant to the Research Topic, Reviews, Registrations, Books, Patents
1254	Marinho, B. F. Andreato, L. V. Follmer, B. Franchini, E.	2016	Comparison of body composition and physical fitness in elite and non-elite Brazilian jiu-jitsu athletes	Not Relevant to the Research Topic, Reviews, Registrations, Books, Patents
1255	Marinho, B. F. Andreato, L. V. Follmer, B. Franchini, E.	2020	ALTERATIONS IN REDOX HOMEOSTASIS FOLLOWING REPEATED SPRINT TRAINING	Not Relevant to the Research Topic, Reviews, Registrations, Books, Patents
1256	Marchenko, S. Ivashchenko, O. Khudolii, O. Lubchenkov, R.	2023	Use of game tools in martial arts for endurance development	Not Relevant to the Research Topic, Reviews, Registrations, Books, Patents
1257	Mapaisansin, Potjanun Suriyaamarit, Duangporn Boonyong, Sujitra	2020	The development of sit-to-stand in typically developing children aged 4 to 12 years: Movement time, trunk and lower extremity joint angles, and joint moments	Not Relevant to the Research Topic, Reviews, Registrations, Books, Patents
1258	Manuel, A. R. Curtis, E. Searchfield, G.	2025	Taringa Whakarongo: Kaumātua & whānau experiences of hearing loss & hearing healthcare in Tāmaki Makaurau	Not Relevant to the Research Topic, Reviews, Registrations, Books, Patents
1259	Manuel, Alehandrea Raiha Curtis, Elana Searchfield, Grant	2024	Taringa Whakarongo: Kaumātua & whānau experiences of hearing loss & hearing healthcare in Tāmaki Makaurau	Not Relevant to the Research Topic, Reviews, Registrations, Books, Patents
1260	Manojlovic, Marko Roklicer, Roberto Trivic, Tatjana Milic, Rade Maksimović, Nemanja Tabakov, Roman Sekulic, Damir Bianco, Antonino Drid, Patrik	2023	Effects of school-based physical activity interventions on physical fitness and cardiometabolic health in children and adolescents with disabilities: a systematic review	Not Relevant to the Research Topic, Reviews, Registrations, Books, Patents
1261	Manique, Liliana Paulo, Rui Ramalho, André Duarte-Mendes, Pedro Petrica, João Serrano, João	2024	Physical fitness in children in Cabo Verde: differences between gender, eutrophic vs. overweight subjects, and practitioners vs. non-practitioners of sports	Not Relevant to the Research Topic, Reviews, Registrations, Books, Patents
1262	Manique, Liliana Paulo, Rui Ramalho, André Duarte-Mendes, Pedro Petrica, João Serrano, João	1998	The effects of a health education intervention initiated at first grade over a 3 year period: physical activity and fitness indices	Not Relevant to the Research Topic, Reviews, Registrations, Books, Patents
1263	Mandroukas, Athanasios Michailidis, Yiannis Kyranoudis, Angelos E. Christoulas, Kosmas Metaxas, Thomas	2022	Surface Electromyographic Activity of the Rectus Abdominis and External Oblique during Isometric and Dynamic Exercises	Not Relevant to the Research Topic, Reviews, Registrations, Books, Patents
1264	Mandaric, S. Sibinovic, A.	2018	Water Workout Application Effects on the Body Composition and Motor Abilities of 13-Year-Old Female Adolescents	Not Relevant to the Research Topic, Reviews, Registrations, Books, Patents
1265	Mancini, Annamaria Martone, Domenico Vitucci, Daniela Capobianco, Adriano Alfieri, Andreina Buono, Pasqualina Orrù, Stefania	2022	Influence of Sport Practice and Body Weight on Physical Fitness in Schoolchildren Living in the Campania Region	Not Relevant to the Research Topic, Reviews, Registrations, Books, Patents
1266	Mana, Adi Orr, Emda Mana, Yossi	2009	An integrated acculturation model of immigrants' social identity	Not Relevant to the Research Topic, Reviews, Registrations, Books, Patents
1267	Maltagliati, S. Sarrazin, P. Isoard-Gautheur, S. Rhodes, R. E. Boisgontier, M. P. Cheval, B.	2022	I Sit but I Don't Know Why: Investigating the Multiple Precursors of Leisure-Time Sedentary Behaviors	Not Relevant to the Research Topic, Reviews, Registrations, Books, Patents
1268	Malina, R. M. Peña Reyes, M. E. Tan, S. K. Little, B. B.	2011	Physical fitness of normal, stunted and overweight children 6-13 years in Oaxaca, Mexico	Not Relevant to the Research Topic, Reviews, Registrations, Books, Patents
1269	Malina, Robert M. Antunes, António Gouveia, Élvio Marques, Gonçalo Thomis, Martine Freitas, Duarte	2025	Participants and Non-Participants in Organized Sports 11-14 Years: Growth, Maturity Status, Physical Activity, Motor Coordination and Physical Fitness	Not Relevant to the Research Topic, Reviews, Registrations, Books, Patents
1270	Maliki, Abhm Abdullah, M. R. Juahir, H. Abdullah, F. Abdullah, N. A. S. Musa, R. M. Mat-Rasid, S. M. Adnan, A. Kosni, N. A. Muhamad, Wsaw Nasir, N. A. M. Iop,	2018	A multilateral modelling of Youth Soccer Performance Index (YSPI)	Not Relevant to the Research Topic, Reviews, Registrations, Books, Patents
1271	Maliki, Abhm Abdullah, M. R. Juahir, H. Abdullah, F. Abdullah, N. A. S. Musa, R. M. Mat-Rasid, S. M. Adnan, A. Kosni, N. A. Muhamad, Wsaw Nasir, N. A. M. Iop,	2020	Effects of integrative neuromuscular training combined with yoga and stretching exercises on abdominal strength endurance of primary school children	Not Relevant to the Research Topic, Reviews, Registrations, Books, Patents
1272	Main, Luana C. Warmington, Stuart A. Korn, Emily Gastin, Paul B.	2016	Utility of the multi-component training distress scale to monitor swimmers during periods of training overload	Not Relevant to the Research Topic, Reviews, Registrations, Books, Patents
1273	Maia, J. A. Lefevre, J. Claessens, A. Renson, R. Vanreusel, B. Beunen, G.	2001	Tracking of physical fitness during adolescence: a panel study in boys	Not Relevant to the Research Topic, Reviews, Registrations, Books, Patents
1274	Mahood, L.	2020	Youth Hostels and Hostile Locals: Vancouver's 'Battle of Jericho,' 1970	Not Relevant to the Research Topic, Reviews, Registrations, Books, Patents
1275	Mahmoud, Wala Delextrat, Anne Esser, Patrick Dawes, Helen	2019	A School-Based Screening Tool for Adolescents With Low Motor Coordination Abilities	Not Relevant to the Research Topic, Reviews, Registrations, Books, Patents
1276	Mahlangu, Prescott Kubayi, Alliance Toriola, Abel Monyeki, Andries Kwong, Darren Green, Andrew	2025	Anthropometric and physical fitness characteristics of male South African youth soccer players	Not Relevant to the Research Topic, Reviews, Registrations, Books, Patents
1277	Mahlangu, Prescott Kubayi, Alliance Toriola, Abel Monyeki, Andries Kwong, Darren Green, Andrew	2025	Utility of the 6-Min Walk Test for Assessing Physical Performance in Pediatric Heart Transplant Recipients	Not Relevant to the Research Topic, Reviews, Registrations, Books, Patents
1278	Madic, D. Trajkovic, N. Dimitric, G. Gusic, M. Stupar, D.	2017	SUMMER BREAK PARADOX: LET THE KIDS PLAY	Not Relevant to the Research Topic, Reviews, Registrations, Books, Patents
1279	Macky, D. Dong, T. Torre, D. Schreiber-Gregory, D. Singaraju, R. Durning, S. J.	2021	The Association With Physical Fitness and Academic Performance at America's Military Medical School	Not Relevant to the Research Topic, Reviews, Registrations, Books, Patents
1280	Machado, A. F. Evangelista, A. L. Miranda, J. M. D. Teixeira, C. V. L. Leite, G. D. Rica, R. L. Figueira, A. Baker, J. S. Bocalini, D. S.	2018	SWEAT RATE MEASUREMENTS AFTER HIGH INTENSITY INTERVAL TRAINING USING BODY WEIGHT	Not Relevant to the Research Topic, Reviews, Registrations, Books, Patents
1281	MacDonald, Dany J. Saunders, Travis J. Longmuir, Patricia E. Barnes, Joel D. Belanger, Kevin Bruner, Brenda Copeland, Jennifer L. Gregg, Melanie J. Hall, Nathan Kolen, Angela M. Law, Barbi Martin, Luc J. Sheehan, Dwayne Woodruff, Sarah J. Tremblay, Mark S.	2018	A cross-sectional study exploring the relationship between age, gender, and physical measures with adequacy in and predilection for physical activity	Not Relevant to the Research Topic, Reviews, Registrations, Books, Patents
1282	Macar, S. Ziyagil, M. A.	2024	THE EFFECT OF TRADITIONAL GAMES EDUCATION ON PHYSICAL FITNESS, HEALTH AND HAPPINESS LEVELS IN SECONDARY SCHOOL STUDENTS	Not Relevant to the Research Topic, Reviews, Registrations, Books, Patents
1283	Mačak, Draženka Popović, Boris Babić, Nataša Cadenas-Sanchez, Cristina Madić, Dejan M. Trajković, Nebojša	2022	The effects of daily physical activity intervention on physical fitness in preschool children	Not Relevant to the Research Topic, Reviews, Registrations, Books, Patents
1284	Ma, Xiaowei Mao, Yong Wang, Jian Zewangzhandui, Wang, Xiaomei	2022	Anthropometric indices, body function, and physical fitness reference values for Tibetan ethnic children aged 6-17 residing at 3,650 meters above sea level	Not Relevant to the Research Topic, Reviews, Registrations, Books, Patents
1285	Ma, Ning Dang, Jiajia Liu, Yunfei Zhong, Panliang Yan, Xiaojin Zhang, Jingshu Dong, Yanhui Song, Yi Ma, Jun Lau, Patrick W. C.	2022	Percentile Curves for Multiple Physical Fitness Components Among Chinese Han Children and Adolescents Aged 7-18 Years From a National Survey Based on the Total and the Normal Weight Population	Not Relevant to the Research Topic, Reviews, Registrations, Books, Patents
1286	Luz, L. G. D. Luz, T. D. D. Valente-dos-Santos, J. Duarte, J. P. Seabra, Afte Padez, C. Silva, Mjce	2018	BIOLOGICAL MATURATION AND MUSCULAR STRENGTH: MEDIATION ANALYSIS IN PREPUBESCENT GIRLS	Not Relevant to the Research Topic, Reviews, Registrations, Books, Patents
1287	Lupo, C. De Pasquale, P. Boccia, G. Ungureanu, A. N. Moisè, P. Mulasso, A. Brustio, P. R.	2023	The Most Active Child Is Not Always the Fittest: Physical Activity and Fitness Are Weakly Correlated	Not Relevant to the Research Topic, Reviews, Registrations, Books, Patents
1288	Lunn, A. Manfrin, A.	2023	Impact of reduced idea density on pharmacy students? attainment in pharmaceutical calculations: A study protocol for a single-blind multicentre randomised controlled trial	Not Relevant to the Research Topic, Reviews, Registrations, Books, Patents
1289	Lukman, Hera Kiat, John E. Ganesan, Asha Chua, Wei Ling Khor, Kheng Leik Choong, Yee Fong	2011	Negative social reaction to strabismus in school children ages 8-12 years	Not Relevant to the Research Topic, Reviews, Registrations, Books, Patents
1290	Luescher, A. U. Medlock, R. T.	2009	The effects of training and environmental alterations on adoption success of shelter dogs	Not Relevant to the Research Topic, Reviews, Registrations, Books, Patents
1291	Lucertini, Francesco Spazzafumo, Liana De Lillo, Francesca Centonze, Debora Valentini, Manuela Federici, Ario	2013	Effectiveness of professionally-guided physical education on fitness outcomes of primary school children	Not Relevant to the Research Topic, Reviews, Registrations, Books, Patents
1292	Lubans, D. Morgan, P. Aguiar, E. Callister, R.	2010	Randomised controlled trial of the Physical Activity Leaders (PALs) program for low-active adolescent boys from disadvantaged secondary schools	Not Relevant to the Research Topic, Reviews, Registrations, Books, Patents
1293	Lu, Zijun Li, Zhengao Mao, Chuangui Tan, Yuanyuan Zhang, Xingyue Zhang, Ling Zhu, Wenfei Sun, Yuliang	2022	Correlation between Campus-Built Environment and Physical Fitness in College Students in Xi'an-A GIS Approach	Not Relevant to the Research Topic, Reviews, Registrations, Books, Patents
1294	Lu, Y. Yu, K. Jin, J. Gan, X.	2022	The Effects of a Multicomponent Social Support Intervention on Physical Fitness and Exercise Attitude in Children: a 12-Week Randomized Controlled Trial	Not Relevant to the Research Topic, Reviews, Registrations, Books, Patents
1295	Lu, Y. Wiltshire, H. D. Baker, J. S. Wang, Q. Ying, S.	2023	The effect of Tabata-style functional high-intensity interval training on cardiometabolic health and physical activity in female university students	Not Relevant to the Research Topic, Reviews, Registrations, Books, Patents
1296	Lu, Jinkui Sun, Hao Zhou, Jianfeng Xiong, Jianping	2022	Association between Physical Fitness Index and Psychological Symptoms in Chinese Children and Adolescents	Not Relevant to the Research Topic, Reviews, Registrations, Books, Patents
1297	Lu, Jinkui Sun, Hao Liu, Ningling Qiu, Jianhua Xia, Xiaofei	2022	Correlations between muscle strength and psychological health in Chinese adolescents: a cross-sectional analysis	Not Relevant to the Research Topic, Reviews, Registrations, Books, Patents
1298	Lovecchio, Nicola Zago, Matteo	2019	Fitness differences according to BMI categories: a new point of view	Not Relevant to the Research Topic, Reviews, Registrations, Books, Patents
1299	Lovecchio, Nicola Novak, Dario Sedlacek, Jaromir Hamar, Pal Milanovic, Ivana Radisavljevic-Janic, Snezana Emeljanovas, Arunas Eid, Luca Zago, Matteo	2019	Physical fitness for sedentary students: a common trend from six European countries	Not Relevant to the Research Topic, Reviews, Registrations, Books, Patents
1300	Lovecchio, Nicola Giuriato, Matteo Zago, Matteo Nevill, Alan	2019	Identifying the optimal body shape and composition associated with strength outcomes in children and adolescent according to place of residence: An allometric approach	Not Relevant to the Research Topic, Reviews, Registrations, Books, Patents
1301	Lovecchio, Nicola Giuriato, Matteo Carnevale Pellino, Vittoria Valarani, Francesca Codella, Roberto Vandoni, Matteo	2020	Italian Physical Fitness Decline: A True Fact or a Mindset? A 10-Year Observational Perspective Study	Not Relevant to the Research Topic, Reviews, Registrations, Books, Patents
1302	Lou, G. Fu, C.	2023	FUNCTIONAL PHYSICAL TRAINING TO IMPROVE THE PHYSICAL HEALTH OF UNIVERSITY STUDENTS	Not Relevant to the Research Topic, Reviews, Registrations, Books, Patents
1303	López-Plaza, Daniel Alacid, Fernando Muyor, José María López-Miñarro, Pedro Ángel	2017	Differences in Anthropometry, Biological Age and Physical Fitness Between Young Elite Kayakers and Canoeists	Not Relevant to the Research Topic, Reviews, Registrations, Books, Patents
1304	López-Alonzo, Salvador Jesús Villegas Balderrama, Cinthia Verónica Guedea-Delgado, Julio César Islas Guerra, Samuel Alfredo Orona Escápite, Alejandra Enríquez Del Castillo, Liliana Aracely	2022	Association between indicators of physical fitness and body weight status in high school students	Not Relevant to the Research Topic, Reviews, Registrations, Books, Patents
1305	Lopes, L. Póvoas, S. Mota, J. Okely, A. D. Coelho-E-Silva, M. J. Cliff, D. P. Lopes, V. P. Santos, R.	2017	Flexibility is associated with motor competence in schoolchildren	Not Relevant to the Research Topic, Reviews, Registrations, Books, Patents
1306	Longo, A. F. Aquilino, G. D. Cardey, M. L. Lentini, N. A. Prada, E. O.	2021	PHYSICAL FITNESS IN EARLY ADOLESCENT ATHLETES OF COMBAT SPORTS	Not Relevant to the Research Topic, Reviews, Registrations, Books, Patents
1307	Longmuir, Patricia E. Corey, M. Faulkner, G. Russell, J. L. McCrindle, B. W.	2015	Children after fontan have strength and body composition similar to healthy peers and can successfully participate in daily moderate-to-vigorous physical activity	Not Relevant to the Research Topic, Reviews, Registrations, Books, Patents
1308	Longlalerng, Khomkrip Sonsuwan, Nuntigar Uthaikhup, Sureeporn Kietwatanachareon, Suchart Kamsaiyai, Warunee Panyasak, Duanpen Pratanaphon, Sainatee	2020	High-intensity interval training combined with resistance training improved apnea-hypopnea index but did not modify oxygen desaturation index and oxygen saturation nadir in obese children with obstructive sleep apnea	Not Relevant to the Research Topic, Reviews, Registrations, Books, Patents
1309	Long, Treya M. Rath, Shoshana R. Maroni, Tessa D. Wallman, Karen E. Atkinson, Helen C. Gottardo, Nicholas G. Cole, Catherine H. Choong, Catherine S. Naylor, Louise H.	2017	Fitness, body composition and vascular health in adolescent and young adult survivors of paediatric brain cancer and cranial radiotherapy	Not Relevant to the Research Topic, Reviews, Registrations, Books, Patents
1310	Long, Bin Liu, Yang Chen, Senlin Yang, Yiwu Tang, Suna Yang, Jimei Wang, Yuhuai	2024	Fitness promotion in college: the relationships among students' perceived physical literacy, knowledge, and physical fitness	Not Relevant to the Research Topic, Reviews, Registrations, Books, Patents
1311	Lombardo, Michael P. Otieno, Sango	2021	The associations between digit ratio, aerobic fitness, physical skills, and overall physical fitness of elite youth distance runners	Not Relevant to the Research Topic, Reviews, Registrations, Books, Patents
1312	Lo, Kai-Yang Wu, Min-Chen Tung, Shu-Chin Hsieh, City C. Yao, Hsueh-Hua Ho, Chien-Chang	2017	Association of School Environment and After-School Physical Activity with Health-Related Physical Fitness among Junior High School Students in Taiwan	Not Relevant to the Research Topic, Reviews, Registrations, Books, Patents
1313	Llagjeviq-Govori, Arijana Gontarev, Seryozha Saiti, Agon Novacevska, Slavica Karsakovska Dimitrievska, Jana Nedelkovski, Vlatko	2025	Association between body mass index, muscle-to-fat ratio, and handgrip strength-to-BMI ratio with physical fitness in children from North Macedonia	Not Relevant to the Research Topic, Reviews, Registrations, Books, Patents
1314	Liu, Zhiyan Zeng, Feng Shen, Mei	2020	Evaluation of 8 Microelements in Hair and Physical Health of Female Nursing Students at a College in Zhaoqing, China	Not Relevant to the Research Topic, Reviews, Registrations, Books, Patents
1315	Liu, Y. M. Zhang, H. Mou, K. R.	2022	RESEARCH ON THE INFLUENCE OF VOLLEYBALL OPTIONAL COURSE ON COLLEGE STUDENTS' PHYSICAL HEALTH	Not Relevant to the Research Topic, Reviews, Registrations, Books, Patents
1316	Liu, Yong Wadey, Curtis A. Barker, Alan R. Williams, Craig A.	2024	Process evaluation of school-based high-intensity interval training interventions for children and adolescents: a systematic review and meta-analysis of randomized controlled trials	Not Relevant to the Research Topic, Reviews, Registrations, Books, Patents
1317	Liu, Y. Dong, X. He, Q. Jia, Y.	2024	Effects of acute rope skipping exercises of different exercise modes on cognitive function in 9-10-year-old children	Not Relevant to the Research Topic, Reviews, Registrations, Books, Patents
1318	Liu, Y. Barker, A. R. Adlam, A. L. R. Li, M. H. Duncombe, S. L. Agbaje, A. O. Gu, Y. D. Zhou, H. Y. Williams, C. A.	2015	Effectiveness of a school-based high-intensity interval training intervention in adolescents: study protocol of the PRO-HIIT cluster randomised controlled trial	Not Relevant to the Research Topic, Reviews, Registrations, Books, Patents
1319	Liu, S. H. Cheng, D. C. Wang, J. J. Lin, T. H. Chang, K. M.	2024	Effects of moderate exercise on relieving mental load of elementary school teachers	Not Relevant to the Research Topic, Reviews, Registrations, Books, Patents
1320	Liu, S. F. Luo, J. O.	2021	A Study on the Current Development of Body Shape during Infancy in Shanghai	Not Relevant to the Research Topic, Reviews, Registrations, Books, Patents
1321	Liu, Q.	2023	Metropolis "Ant Tribe" Physical Health Status Investigation-Taking Beijing City as an Example	Not Relevant to the Research Topic, Reviews, Registrations, Books, Patents
1322	Liu, Minghao Li, Jingping Chang, Sai Liang, Yi Wang, Zheng	2024	Effects of different parenting styles on the physical health of Chinese university students	Not Relevant to the Research Topic, Reviews, Registrations, Books, Patents
1323	Liu, Jinfu Gao, Feng Yuan, Lugang	2012	Effects of Diversified Sports Activity Module on Physical Fitness and Mental Health of 4-5-Year-Old Preschoolers	Not Relevant to the Research Topic, Reviews, Registrations, Books, Patents
1324	Liu, Hengxu Liang, Jiaqi Wang, Kun Zhang, Tingran Liu, Shiqi Luo, Jiong	2022	Mood Status Response to Physical Activity and Its Influence on Performance: Are Chronotype and Exercise Timing Affect?	Not Relevant to the Research Topic, Reviews, Registrations, Books, Patents
1325	Liu, G. Wang, X. Xu, Q.	2022	Supervised Offseason Training Programs are able to mitigate the Effects of Detraining in Youth Men Soccer Players Physical Fitness: A Randomized Parallel Controlled Study	Not Relevant to the Research Topic, Reviews, Registrations, Books, Patents
1326	Liu, D. H.	2020	Status of the Undergraduates' Health-related Physical Fitness in Shaanxi Province	Not Relevant to the Research Topic, Reviews, Registrations, Books, Patents
1327	Liu, Chenglin Tian, Yuan Zhou, Longfeng Tian, Zhulin Sun, Gang Yin, Jun Zhou, Zhixiong	2023	Upper limb isokinetic muscle strength predicts the performance in cross-country sit-skiing	Not Relevant to the Research Topic, Reviews, Registrations, Books, Patents
1328	Liu, Bang Liu, Xuesheng Wang, Qi Yan, Wenjing Hao, Ming	2018	Nutritional status, food consumption, lifestyle, and physical fitness in rural and urban elementary school children in Northeast China	Not Relevant to the Research Topic, Reviews, Registrations, Books, Patents
1329	Lisowski, Paweł Kantanista, Adam Bronikowski, Michał	2023	Are There Any Differences between First Grade Boys and Girls in Physical Fitness, Physical Activity, BMI, and Sedentary Behavior? Results of HCSC Study	Not Relevant to the Research Topic, Reviews, Registrations, Books, Patents
1330	Lin, Y. Y. Su, C. T. Liao, Y. H. Liu, Y. C.	2022	Effects of rope skipping exercise on physical, cardiovascular fitness and exercise tolerance in adolescent students with moderate intellectual disability	Not Relevant to the Research Topic, Reviews, Registrations, Books, Patents
1331	Lin, Jun Lu, Meng Wu, Tong Yang, Lei Wu, Tongning	2019	EVALUATING EXTREMELY LOW FREQUENCY MAGNETIC FIELDS IN THE REAR SEATS OF THE ELECTRIC VEHICLES	Not Relevant to the Research Topic, Reviews, Registrations, Books, Patents
1332	Lin, Gen-Min Tsai, Kun-Zhe Lee, Duck-Chul Sui, Xuemei Lavie, Carl J.	2020	Mean power output for muscular endurance exercises and maximal oxygen uptake in military young adults	Not Relevant to the Research Topic, Reviews, Registrations, Books, Patents
1333	Lin, Gen-Min Tsai, Kun-Zhe Chang, Yun-Chen Huang, Wei-Chun Sui, Xuemei Lavie, Carl J.	2020	Muscular Strength and Carotid Intima-Media Thickness in Physically Fit Young Adults: The CHIEF Atherosclerosis Study	Not Relevant to the Research Topic, Reviews, Registrations, Books, Patents
1334	Lin, Chin-Kai Wu, Huey-Min Lin, Chung-Hui Wu, Yuh-Yih Wu, Pei-Fang Kuo, Bor-Chen Yeung, Kwok-Tak	2023	A small sample test of the factor structure of postural movement and bilateral motor integration using structural equation modeling	Not Relevant to the Research Topic, Reviews, Registrations, Books, Patents
1335	Lima, Tiago Rodrigues de Martins, Priscila Custódio Moraes, Mikael Seabra Silva, Diego Augusto Santos	2008	ASSOCIATION OF FLEXIBILITY WITH SOCIODEMOGRAPHIC FACTORS, PHYSICAL ACTIVITY, MUSCLE STRENGTH, AND AEROBIC FITNESS IN ADOLESCENTS FROM SOUTHERN BRAZIL	Not Relevant to the Research Topic, Reviews, Registrations, Books, Patents
1336	Lima, Camila Resende Gâmbaro Pavão, Sílvia Leticia de Campos, Ana Carolina Rocha, Nelci Adriana Cicuto Ferreira		Impact of dual task on postural sway during sit-to-stand movement in children with unilateral cerebral palsy	Not Relevant to the Research Topic, Reviews, Registrations, Books, Patents
1337	Lima, Camila Resende Gâmbaro Pavão, Silvia Leticia de Campos, Ana Carolina Rocha, Nelci Adriana Cicuto Ferreira	2012	Sit-to-stand movement in childrenwith cerebral palsy and relationships with the International classification of functioning, disability and health: A systematic review	Not Relevant to the Research Topic, Reviews, Registrations, Books, Patents
1338	Lima, Camila Resende Gâmbaro Pavão, Sílvia Leticia da Silva, Bruna Romão de Campos, Ana Carolina Saavedra, Sandra Rocha, Nelci Adriana Cicuto Ferreira	2013	Cognitive-Motor Dual-Task Costs on Postural Sway During Sit-to-Stand Movement in Children With Cerebral Palsy	Not Relevant to the Research Topic, Reviews, Registrations, Books, Patents
1339	Lim, Y. W.	2007	Triple endobuttton technique in acromioclavicular joint reduction and reconstruction	Not Relevant to the Research Topic, Reviews, Registrations, Books, Patents
1340	Liesaputra, M. Danés, M. M.	2022	LOOKING THROUGH THE HOURGLASS: THE IMPACT OF TRADITIONAL AND NEW WAYS OF TEACHING ON LEARNING PERFORMANCE	Not Relevant to the Research Topic, Reviews, Registrations, Books, Patents
1341	Liao, Yung Chang, Shao-Hsi Miyashita, Masashi Stensel, David Chen, Jui-Fu Wen, Liang-Tsai Nakamura, Yoshio	2024	Associations between health-related physical fitness and obesity in Taiwanese youth	Not Relevant to the Research Topic, Reviews, Registrations, Books, Patents
1342	Liao, H. F. Liu, Y. C. Liu, W. Y. Lin, Y. T.	2024	Effectiveness of loaded sit-to-stand resistance exercise for children with mild spastic diplegia: a randomized clinical trial	Not Relevant to the Research Topic, Reviews, Registrations, Books, Patents
1343	Liang, Zhenwen Deng, Cheng Li, Dan Lo, Wai Leung Ambrose Yu, Qiuhua Chen, Zhuoming	2024	The effects of the home-based exercise during COVID-19 school closure on the physical fitness of preschool children in China	Not Relevant to the Research Topic, Reviews, Registrations, Books, Patents
1344	Liang, B. Y. Wu, L. J.	2011	<bold>The effect of Internet plus -based extracurricular running exercise on students' physical fitness</bold>	Not Relevant to the Research Topic, Reviews, Registrations, Books, Patents
1345	Liang, Bingyuan Wu, Liujin	2024	The effect of Internet+ -based extracurricular running exercise on students' physical fitness	Not Relevant to the Research Topic, Reviews, Registrations, Books, Patents
1346	Li, Zhen Qi, Yuqing Chen, Xiaoke Li, Jian Zhang, Jinxi Li, Peiyuan Zhou, Zhixiong	2020	Synergistic Effects of Concurrent Aerobic and Strength Training on Fitness in Children and Adolescents: A Multivariate and Network Meta-Analysis	Not Relevant to the Research Topic, Reviews, Registrations, Books, Patents
1347	Li, Yao-Chuen Wu, Sheng K. Cairney, John Hsieh, Chiu-Yun	2024	Motor coordination and health-related physical fitness of children with developmental coordination disorder: a three-year follow-up study	Not Relevant to the Research Topic, Reviews, Registrations, Books, Patents
1348	Li, Yanbing Zhang, Longhai Yang, Shutong Zhang, Ling Yan, Jiaming Chen, Weixin Zeng, Haiqi Sun, Yuliang Zhu, Wenfei	2022	Regional Variations in Physical Fitness in Children and Adolescents in Shaanxi Province	Not Relevant to the Research Topic, Reviews, Registrations, Books, Patents
1349	Li, Yuqiang Zhang, Feng Chen, Qi Yin, Xiaojian Bi, Cunjian Yang, Xiaofang Sun, Yi Li, Ming Zhang, Ting Liu, Yuan Chen, Tao Suzuki, Akira Haneda, Satoshi	2022	Levels of Physical Fitness and Weight Status in Children and Adolescents: A Comparison between China and Japan	Not Relevant to the Research Topic, Reviews, Registrations, Books, Patents
1350	Li, Weimin Tuerdi, Zufeiya	2024	Comparative research on the relationship between body mass index and physical fitness index among the Uygur, Kazakh and Han ethnic college students	Not Relevant to the Research Topic, Reviews, Registrations, Books, Patents
1351	Li, Wang Cui, Yufei Gong, Qiang Zhu, Zhihong	2023	Association of Smartphone Use Duration with Physical Fitness among University Students: Focus on Strength and Flexibility	Not Relevant to the Research Topic, Reviews, Registrations, Books, Patents
1352	Li, Wang Cui, Yufei Gong, Qiang Huang, Cong Guo, Feng	2020	The Association of Smartphone Usage Duration with Physical Fitness among Chinese University Students	Not Relevant to the Research Topic, Reviews, Registrations, Books, Patents
1353	Li, Tingyu Xu, Qi Sarmento, Hugo Zhao, YongXing Silva, Rui Miguel Clemente, Filipe Manuel	2024	Effects of small-sided games training programs on physiological and physical adaptations of youth basketball players: A systematic review	Not Relevant to the Research Topic, Reviews, Registrations, Books, Patents
1354	Li, Sujun Cao, Hongmin Liu, He Hu, Yanyan Liu, Jingzhi	2006	Relationship between body mass index and physical fitness index in Chinese college students: Results from a cross-sectional survey	Not Relevant to the Research Topic, Reviews, Registrations, Books, Patents
1355	Li, R. Yang, L.	2018	An empirical study on the role of fitnessqigong in the reform of physical education in colleges	Not Relevant to the Research Topic, Reviews, Registrations, Books, Patents
1356	Li, Ruiyuan Li, Ruiqin Liu, Meng Zhao, Huan Deng, Pei Zhu, Jiefeng	2010	Field-based physical fitness assessment in preschool children in China	Not Relevant to the Research Topic, Reviews, Registrations, Books, Patents
1357	Li, M.	2025	Anti-obesity effect of comprehensive diet and sports in girl students with simple obesity or overweight	Not Relevant to the Research Topic, Reviews, Registrations, Books, Patents
1358	Li, Lun Ru, An Liao, Ting Zou, Shisi Niu, Xiao Hong Wang, Yong Tai	2023	Effects of Rock Climbing Exercise on Physical Fitness among College Students: A Review Article and Meta-analysis	Not Relevant to the Research Topic, Reviews, Registrations, Books, Patents
1359	Li, K. F.	2023	Effect of Sanda Training On Physical Function of College Students	Not Relevant to the Research Topic, Reviews, Registrations, Books, Patents
1360	Li, Jiayu Lin, Zhendiao Zou, Mengting Feng, Xin Liu, Yuanyue	2022	Association between daily movement behaviors and optimal physical fitness of university students: a compositional data analysis	Not Relevant to the Research Topic, Reviews, Registrations, Books, Patents
1361	Li, H. Kim, Y. Zhou, Z. Qiu, X. Kim, S.	2011	Effects of Cha-Cha Dance Training on Physical-Fitness-Related Indicators of Hearing-Impaired Students: a Randomized Controlled Trial	Not Relevant to the Research Topic, Reviews, Registrations, Books, Patents
1362	Li, H. Cheong, J. P. G. Hussain, B.	2023	The Effect of a 12-Week Physical Functional Training-Based Physical Education Intervention on Students' Physical Fitness-A Quasi-Experimental Study	Not Relevant to the Research Topic, Reviews, Registrations, Books, Patents
1363	Li, Hailing Cheong, Jadeera Phaik Geok	2022	The Impact of the COVID-19 Pandemic on the Physical Fitness of Primary School Students in China Based on the Bronfenbrenner Ecological Theory	Not Relevant to the Research Topic, Reviews, Registrations, Books, Patents
1364	Li, G. Q. Wang, L. L. Peng, L. S.	2011	The Experimental Research about the Training of Core Strength in the gymanstics prachanda courses	Not Relevant to the Research Topic, Reviews, Registrations, Books, Patents
1365	Li, Fang-Bo Lu, Ping Wu, Hai-Tao Wang, Ming-Han Wang, Jing-Dong	2023	Effects of Music, Massage, Exercise, or Acupuncture in the Treatment of Depression Among College Students: A Network Meta-Analysis	Not Relevant to the Research Topic, Reviews, Registrations, Books, Patents
1366	Li, Bing Sun, Lu Yu, Ye Xin, Hong Zhang, Han Liu, Jie Zhang, Zhuo	2022	Associations between body composition and physical fitness among Chinese medical students: a cross-sectional study	Not Relevant to the Research Topic, Reviews, Registrations, Books, Patents
1367	Leyk, D. Rohde, U. Gorges, W. Ridder, D. Wunderlich, M. Dinklage, C. Sievert, A. Rüther, T. Essfeld, D.	2006	Physical performance, body weight and BMI of young adults in Germany 2000 - 2004: results of the physical-fitness-test study	Not Relevant to the Research Topic, Reviews, Registrations, Books, Patents
1368	Leone, Mario Thibault, Isabelle Bui, Hung Tien Kalinova, Emilia Lemoyne, Jean Gagnon, Dominic Larivière, Georges Allisse, Maxime	2025	The Protective Role of Physical Fitness Level Against Obesity and Body Dissatisfaction in French-Canadian Youth	Not Relevant to the Research Topic, Reviews, Registrations, Books, Patents
1369	Leone, Enza Pandyan, Anand Rogers, Alison Kulshrestha, Richa Hill, Jonathan Philp, Fraser	2024	Effectiveness of conservative non-pharmacological interventions in people with muscular dystrophies: a systematic review and meta-analysis	Not Relevant to the Research Topic, Reviews, Registrations, Books, Patents
1370	Lemes, V. B. Brand, C.	2025	Longitudinal 5-year tracking of isometric plank test strength in children and adolescents: a pre- and post-COVID-19 social distancing study	Not Relevant to the Research Topic, Reviews, Registrations, Books, Patents
1371	Lemes, V. B. Brand, C.	2024	Disclosing core strength: reliability and correlations before and after COVID-19 pandemic in plank and sit-ups tests	Not Relevant to the Research Topic, Reviews, Registrations, Books, Patents
1372	Leibinger, Eva Åvitsland, Andreas Resaland, Geir Kåre Solberg, Runar B. Kolle, Elin Dyrstad, Sindre M.	2023	Relationship between health-related quality of life and physical fitness in Norwegian adolescents	Not Relevant to the Research Topic, Reviews, Registrations, Books, Patents
1373	Lei, M. Y. Wang, F. Feng, D. Li, F. Xu, J.	2020	An Efficient Persistency and Recovery Mechanism for SGX-style Integrity Tree in Secure NVM	Not Relevant to the Research Topic, Reviews, Registrations, Books, Patents
1374	Lefkof, M. B.	1986	Trunk flexion in healthy children aged 3 to 7 years	Not Relevant to the Research Topic, Reviews, Registrations, Books, Patents
1375	Lee, S. H. Park, S. K. Hong, G.	2018	The effect of taekwondo training on physical fitness and the allergic response factor of hypersensitive obese children	Not Relevant to the Research Topic, Reviews, Registrations, Books, Patents
1376	Lee, Seunghee Ko, Byoung-Goo Park, Saejong	2017	Physical Fitness Levels in Korean Adolescents: The National Fitness Award Project	Not Relevant to the Research Topic, Reviews, Registrations, Books, Patents
1377	Lee, Kwang-Jin Seon, Se-Young Noh, Byungjoo An, Keun-Ok	2022	Physical fitness changes in adolescents due to social distancing during the coronavirus disease pandemic in Korea	Not Relevant to the Research Topic, Reviews, Registrations, Books, Patents
1378	Lee, K. Lee, M. Song, C.	2016	Balance training improves postural balance, gait, and functional strength in adolescents with intellectual disabilities: single-blinded, randomized clinical trial	Not Relevant to the Research Topic, Reviews, Registrations, Books, Patents
1379	Lee, K. Chun, B. O. Song, H. S. Kim, K. T. Kim, J.	2021	Dynamic balance in male youth soccer players: the role of anthropometric and physical fitness factors	Not Relevant to the Research Topic, Reviews, Registrations, Books, Patents
1380	Lee, Jang Won Han, A. Reum Kim, Kihong	2014	Effects of rehabilitative horse riding on the Sit-to-Stand action of the adolescent with brain lesions	Not Relevant to the Research Topic, Reviews, Registrations, Books, Patents
1381	Lee, Jun-Soo Yoon, Eun-Sun Jung, Sun-Young Yim, Ki-Tae Kim, Dae-Young	2021	Effect of high-intensity circuit training on obesity indices, physical fitness, and browning factors in inactive female college students	Not Relevant to the Research Topic, Reviews, Registrations, Books, Patents
1382	Lee, H. Y. Lee, I. H.	2015	Comparison of center-of-pressure displacement during sit-to-stand according to chair height in children with cerebral palsy	Not Relevant to the Research Topic, Reviews, Registrations, Books, Patents
1383	Lee, Eui-Jae So, Wi-Young Youn, Hyun-Su Kim, Jooyoung	2021	Effects of School-Based Physical Activity Programs on Health-Related Physical Fitness of Korean Adolescents: A Preliminary Study	Not Relevant to the Research Topic, Reviews, Registrations, Books, Patents
1384	Lee, Chia-Lun Hsu, Mei-Chich Astorino, Todd A. Liu, Ta-Wei Chang, Wen-Dien	2017	Effectiveness of two weeks of high-intensity interval training on performance and hormone status in adolescent triathletes	Not Relevant to the Research Topic, Reviews, Registrations, Books, Patents
1385	Ledger, S. Douglas, H. Main, E.	2022	A dose of weekly supervised exercise helps protect lung function in children and young people with cystic fibrosis	Not Relevant to the Research Topic, Reviews, Registrations, Books, Patents
1386	Lebedinskiy, V. Y. Kudriavtsev, M. D. Koipysheva, E. A. Kolesnikova, A. Y. Savchuk, A. N.	2022	PHYSICAL HEALTH OF FEMALE UNIVERSITY STUDENTS DEPENDING ON THE TECHNOLOGIES OF PHYSICAL EDUCATION	Not Relevant to the Research Topic, Reviews, Registrations, Books, Patents
1387	Leak, Rehana Khan Weiner, Susan L. Chandwani, Manisha N. Rhodes, Diane C.	2020	Long weekend sleep is linked to stronger academic performance in male but not female pharmacy students	Not Relevant to the Research Topic, Reviews, Registrations, Books, Patents
1388	Leahy, A. A. Eather, N. Smith, J. J. Hillman, C. H. Morgan, P. J. Plotnikoff, R. C. Nilsson, M. Costigan, S. A. Noetel, M. Lubans, D. R.	2019	Feasibility and Preliminary Efficacy of a Teacher-Facilitated High-Intensity Interval Training Intervention for Older Adolescents	Not Relevant to the Research Topic, Reviews, Registrations, Books, Patents
1389	Leahy, A. A. Eather, N. Smith, J. J. Hillman, C. H. Morgan, P. J. Plotnikoff, R. C. Nilsson, M. Costigan, S. A. Noetel, M. Lubans, D. R.	2018	Effects of a school-based high-intensity interval training intervention on older adolescents’ cognition	Not Relevant to the Research Topic, Reviews, Registrations, Books, Patents
1390	Leahy, A. Hillman, C. Shigeta, T. Smith, J. Eather, N. Morgan, P. Plotnikoff, R. Nilsson, M. Lonsdale, C. Noetel, M. et al.,	2018	Teacher facilitated high-intensity interval training intervention for older adolescents: the ‘Burn 2 Learn’ pilot randomised controlled trial	Not Relevant to the Research Topic, Reviews, Registrations, Books, Patents
1391	Lawrence, Megan L. Saiter, Emma R. Eerdmans, Rose E. Smalarz, Laura	2024	The Miranda penalty: Inferring guilt from suspects' silence	Not Relevant to the Research Topic, Reviews, Registrations, Books, Patents
1392	Law, Barbi Bruner, Brenda Scharoun Benson, Sara M. Anderson, Kristal Gregg, Melanie Hall, Nathan Lane, Kirstin MacDonald, Dany J. Saunders, Travis J. Sheehan, Dwayne Stone, Michelle R. Woodruff, Sarah J. Belanger, Kevin Barnes, Joel D. Longmuir, Patricia E. Tremblay, Mark S.	2018	Associations between teacher training and measures of physical literacy among Canadian 8- to 12-year-old students	Not Relevant to the Research Topic, Reviews, Registrations, Books, Patents
1393	Laughlin, Neil T. Busk, Patricia L.	2007	Relationships between selected muscle endurance tasks and gender	Not Relevant to the Research Topic, Reviews, Registrations, Books, Patents
1394	Lau, R. W. Cheuk, K. Y. Ng, B. K. Tam, E. M. Hung, A. L. Cheng, J. C. Hui, S. S. Lam, T. P.	2021	Effects of a Home-Based Exercise Intervention (E-Fit) on Bone Density, Muscle Function, and Quality of Life in Girls with Adolescent Idiopathic Scoliosis (AIS): a Pilot Randomized Controlled Trial	Not Relevant to the Research Topic, Reviews, Registrations, Books, Patents
1395	Latino, Francesca Tafuri, Francesco Saraiello, Emma Tafuri, Domenico	2023	Classroom-Based Physical Activity as a Means to Improve Self-Efficacy and Academic Achievement among Normal-Weight and Overweight Youth	Not Relevant to the Research Topic, Reviews, Registrations, Books, Patents
1396	Latino, F. Fischetti, F. Cataldi, S. Monacis, D. Colella, D.	2021	The Impact of an 8-Weeks At-Home Physical Activity Plan on Academic Achievement at the Time of COVID-19 Lock-Down in Italian School	Not Relevant to the Research Topic, Reviews, Registrations, Books, Patents
1397	Lasso-Quilindo, C. A. Chalapud-Narváez, L. M. Medina-López, J. E. García-Mantilla, E. D.	2024	Effects of HIIT on Physical Condition and Sports Performance in 800 and 1500 m Middle Distance Runners of Para Athletics: A Case Study	Not Relevant to the Research Topic, Reviews, Registrations, Books, Patents
1398	Larsson, Elin C. Thorson, Anna Pariyo, George Conrad, Paul Arinaitwe, Moses Kemigisa, Margaret Eriksen, Jaran Tomson, Göran Ekström, Anna Mia	2012	Opt-out HIV testing during antenatal care: experiences of pregnant women in rural Uganda	Not Relevant to the Research Topic, Reviews, Registrations, Books, Patents
1399	Larkin, D. Parker, H. E.	1998	Teaching landing to children with and without developmental coordination disorder	Not Relevant to the Research Topic, Reviews, Registrations, Books, Patents
1400	Langoni, C. D. S. Resende, T. L. Barcellos, A. B. Cecchele, B. Knob, M. S. Silva, T. D. N. da Rosa, J. N. Diogo, T. S. Filho, Igds Schwanke, C. H. A.	2019	Effect of Exercise on Cognition, Conditioning, Muscle Endurance, and Balance in Older Adults With Mild Cognitive Impairment: a Randomized Controlled Trial	Not Relevant to the Research Topic, Reviews, Registrations, Books, Patents
1401	Lang, Justin J. Larouche, Richard Tremblay, Mark S.	2019	The association between physical fitness and health in a nationally representative sample of Canadian children and youth aged 6 to 17 years	Not Relevant to the Research Topic, Reviews, Registrations, Books, Patents
1402	Lan, X. Y. Ma, C. H. Ma, Y. F.	2023	Three pills (cognitive reappraisal x social support x cognitive flexibility) and their impact on ADHD symptoms in early adolescence: Synergistic or compensatory effect?	Not Relevant to the Research Topic, Reviews, Registrations, Books, Patents
1403	Lan, Chao Liu, Yujie Wang, Yan	2022	Effects of different exercise programs on cardiorespiratory fitness and body composition in college students	Not Relevant to the Research Topic, Reviews, Registrations, Books, Patents
1404	Lambright, K. R. Bunn, J. A. Figueroa, Y. Muñoz, M.	2024	Resistance Training Versus Interval Training in Female Youth Soccer Players	Not Relevant to the Research Topic, Reviews, Registrations, Books, Patents
1405	Lambrick, D. Westrupp, N. Kaufmann, S. Stoner, L. Faulkner, J.	2016	The effectiveness of a high-intensity games intervention on improving indices of health in young children	Not Relevant to the Research Topic, Reviews, Registrations, Books, Patents
1406	Lambrick, D. Stoner, L. Ewings, S. Faulkner, J.	2016	Comment on: Is high-intensity interval training more effective on improving cardiometabolic risk and aerobic capacity than other forms of exercise in overweight and obese youth? A meta-analysis	Not Relevant to the Research Topic, Reviews, Registrations, Books, Patents
1407	Lamari, N. M. Cordeiro, J. A. Marinon, L. C. Lamari, M. Cordeiro, J. A. Marino, L. C.	2010	Intervening factors in forward flexibility of the trunk in adolescents in sitting and standing position	Not Relevant to the Research Topic, Reviews, Registrations, Books, Patents
1408	Laitinen, Emilia Soininen, Sonja Leppänen, Marja H. Waller, Katja Bond, Bert Lintu, Niina Faigenbaum, Avery D. Laitinen, Tomi Haapala, Eero A. Lakka, Timo A.	2024	Associations of Physical Fitness During Childhood with Arterial Structure and Stiffness in Adolescence: An 8-Year Follow-up Study	Not Relevant to the Research Topic, Reviews, Registrations, Books, Patents
1409	Lai, Byron Wadsworth, Danielle Spring, Katherine Jones, Chloe S. Mintz, Madison Malone, Laurie A. Kim, Yumi Wilroy, Jereme Lee, Holim	2024	Validity and Reliability of a Telehealth Physical Fitness and Functional Assessment Battery for Ambulatory Youth With and Without Mobility Disabilities: Observational Measurement Study	Not Relevant to the Research Topic, Reviews, Registrations, Books, Patents
1410	Lai, B. Oster, R. A. Davis, D. Bright, L. Fisher, G. Wilroy, J. Kim, Y. Young, R. Wright, A. Sinha, T. et al.,	2024	Telehealth Movement-to-Music With Arm-Based Sprint-Intensity Interval Training to Improve Cardiometabolic Health and Cardiorespiratory Fitness in Children With Cerebral Palsy: protocol for a Pilot Randomized Controlled Trial	Not Relevant to the Research Topic, Reviews, Registrations, Books, Patents
1411	LaCount, P. A. Hartung, C. M. Vasko, J. M. Serrano, J. W. Wright, H. A. Smith, D. T.	2022	Acute effects of physical exercise on cognitive and psychological functioning in college students with attention-deficit/hyperactivity disorder	Not Relevant to the Research Topic, Reviews, Registrations, Books, Patents
1412	Labbrozzi, Dina Bortoli, Laura Bertollo, Maurizio Bucci, Ines Doria, Christian Robazza, Claudio	2012	Age-related differences in actual and perceived levels of physical activity in adolescent girls	Not Relevant to the Research Topic, Reviews, Registrations, Books, Patents
1413	Labaf, S. Shamsoddini, A. Taghi Hollisaz, M. Sobhani, V. Shakibaee, A.	2015	Effects of neurodevelopmental therapy on gross motor function in children with cerebral palsy	Not Relevant to the Research Topic, Reviews, Registrations, Books, Patents
1414	Laakso, Perttu T. T. Ortega, Francisco B. Huotari, Pertti Tolvanen, Asko J. Kujala, Urho M. Jaakkola, Timo T.	2024	The association of adolescent fitness with cardiometabolic diseases in late adulthood: A 45-year longitudinal study	Not Relevant to the Research Topic, Reviews, Registrations, Books, Patents
1415	Laakso, Perttu T. T. Ortega, Francisco B. Huotari, Pertti Tolvanen, Asko J. Kujala, Urho M. Jaakkola, Timo T.	2024	Adolescent Cardiorespiratory Fitness and Future Work Ability	Not Relevant to the Research Topic, Reviews, Registrations, Books, Patents
1416	Kyan, Akira Takakura, Minoru Miyagi, Masaya	2018	Does Physical Fitness Affect Academic Achievement among Japanese Adolescents? A Hybrid Approach for Decomposing Within-Person and Between-Persons Effects	Not Relevant to the Research Topic, Reviews, Registrations, Books, Patents
1417	Kwieciński, Janusz Konarski, Jan M. Strzelczyk, Ryszard Krzykała, Magdalena Konarska, Agata Bartkowiak, Sylwia Lopes, Vitor Malina, Robert M.	2018	Non-linear relationships between the BMI and physical fitness in Polish adolescents	Not Relevant to the Research Topic, Reviews, Registrations, Books, Patents
1418	Kusumoto, Y. Nitta, O. Takaki, K.	2016	Impact of loaded sit-to-stand exercises at different speeds on the physiological cost of walking in children with spastic diplegia: a single-blind randomized clinical trial	Not Relevant to the Research Topic, Reviews, Registrations, Books, Patents
1419	Kurtoğlu, A. Eken, Ö Türkmen, M. Çar, B. Setiawan, E. Yermakhanov, B. Alotaibi, M. H. Elkholi, S. M.	2024	Chronotype as a predictor of athletic performance in youth with mild intellectual disabilities	Not Relevant to the Research Topic, Reviews, Registrations, Books, Patents
1420	Kurtoglu, A. Çar, B. Konar, N.	2022	The effect of 8 weeks plyometric exercise on physical and motoric features of mental disabled	Not Relevant to the Research Topic, Reviews, Registrations, Books, Patents
1421	Kurnaz, M. Flôres, F. Altinkök, M. Esen, H. T. Silva, A. F.	2024	A 10-week play-based after-school program to improve coordinative abilities and physical fitness capabilities among adolescents: a randomized trial	Not Relevant to the Research Topic, Reviews, Registrations, Books, Patents
1422	Kupske, J. W. Firpo, G. Duca, D. Ferreira, A. P. Moreira, P. R. Krug, M. M. Krug, R. D.	2023	Association of physical activity level and physical fitness with the cognitive function of patients in hemodialysis	Not Relevant to the Research Topic, Reviews, Registrations, Books, Patents
1423	Kunz, Philipp Engel, Florian Azad Holmberg, Hans-Christer Sperlich, Billy	2019	A Meta-Comparison of the Effects of High-Intensity Interval Training to Those of Small-Sided Games and Other Training Protocols on Parameters Related to the Physiology and Performance of Youth Soccer Players	Not Relevant to the Research Topic, Reviews, Registrations, Books, Patents
1424	Kuntz, N. Shieh, P. B. Smith, B. Bonnemann, C. G. Dowling, J. J. Lawlor, M. W. Muller-Felber, W. Noursalehi, M. Rico, S. Servais, L. et al.,	2018	Aspiro phase 1/2 gene therapy trial in x-linked myotubular myopathy (XLMTM): preliminary safety and efficacy findings	Not Relevant to the Research Topic, Reviews, Registrations, Books, Patents
1425	Kumban, Wannisa Amatachaya, Sugalya Emasithi, Alongkot Siritaratiwat, Wantana	2012	Five-times-sit-to-stand test in children with cerebral palsy: reliability and concurrent validity	Not Relevant to the Research Topic, Reviews, Registrations, Books, Patents
1426	Kumari, Ranjeeta Nath, Bhola Singh, Yogesh Mallick, Rupsha	2024	Health-related physical fitness, physical activity and its correlates among school going adolescents in hilly state in north India: a cross sectional survey	Not Relevant to the Research Topic, Reviews, Registrations, Books, Patents
1427	Kumar, S. Kumari, N.	2024	Study on the effects of short-term yoga practice on body composition, physical fitness, physiological variables, nutritional and mental health status of medical students of SKMCH, Muzaffarpur, Bihar	Not Relevant to the Research Topic, Reviews, Registrations, Books, Patents
1428	Kumar, Amandeep Chandra, P. S. Bisht, Ajay Garg, Ajay Mahapatra, Ashok K. Sharma, M. C.	2011	Successful surgical excision of a nondysraphic holodorsal intramedullary lipoma in a 14-month-old child	Not Relevant to the Research Topic, Reviews, Registrations, Books, Patents
1429	Kukic, F. Orr, R. Markovic, M. Dawes, J. J. Cvorovic, A. Koropanovski, N.	2022	Factorial and Construct Validity of Sit-Up Test of Different Durations to Assess Muscular Endurance of Police Students	Not Relevant to the Research Topic, Reviews, Registrations, Books, Patents
1430	Kukić, Filip Lockie, Robert G. Vesković, Ana Petrović, Nikola Subošić, Dane Spasić, Danijela Paspalj, Darko Vulin, Lazar Koropanovski, Nenad	2020	Perceived and Measured Physical Fitness of Police Students	Not Relevant to the Research Topic, Reviews, Registrations, Books, Patents
1431	Kubilay, N. S. Yildirim, Y. Kara, B. Harutoglu Akdur, H.	2011	Effect of balance training and posture exercises on functional level in mental retardation	Not Relevant to the Research Topic, Reviews, Registrations, Books, Patents
1432	Kryst, Łukasz Żegleń, Magdalena Woronkowicz, Agnieszka Kowal, Małgorzata	2021	Skeletal and muscular robustness and physical fitness of Polish children and adolescents (3-18 years) with normal weight and overweight/obesity	Not Relevant to the Research Topic, Reviews, Registrations, Books, Patents
1433	Kryst, Łukasz Żegleń, Magdalena Artymiak, Paulina	2023	Forced migration and integration - comparison of physical fitness of children from Poland and Ukraine as an indicator of general health	Not Relevant to the Research Topic, Reviews, Registrations, Books, Patents
1434	Kryst, Łukasz Woronkowicz, Agnieszka Jankowicz-Szymańska, Agnieszka Pociecha, Mariusz Kowal, Małgorzata Sobiecki, Jan Brudecki, Janusz Żarów, Ryszard	2016	Physical fitness of overweight and underweight preschool children from southern Poland	Not Relevant to the Research Topic, Reviews, Registrations, Books, Patents
1435	Krysler, Amanda R. Allan, Chantal J. Larsen, Ingrid Mathur, Sunita Morgan, Catherine Greenway, Steven C. Blydt-Hansen, Tom Khoury, Michael West, Lori J. Urschel, Simon	2024	Let's get physical: Aerobic capacity, muscle strength, and muscle endurance after pediatric heart transplantation	Not Relevant to the Research Topic, Reviews, Registrations, Books, Patents
1436	Krska, P. Sedlacek, J. Hubinak, A. Kostial, J. Teplicancova, M.	2015	PHYSICAL DEVELOPMENT AND GENERAL MOTOR PERFORMANCE OF PRESENT PRIMARY SCHOOL BOYS POPULATION IN RUZOMBEROK	Not Relevant to the Research Topic, Reviews, Registrations, Books, Patents
1437	Krasnoff, Joanne B. Mathias, Robert Rosenthal, Philip Painter, Patricia L.	2006	The comprehensive assessment of physical fitness in children following kidney and liver transplantation	Not Relevant to the Research Topic, Reviews, Registrations, Books, Patents
1438	Kozlowski, K. F. Lopata, C. Donnelly, J. P. Thomeer, M. L. Rodgers, J. D. Seymour, C.	2021	Feasibility and Associated Physical Performance Outcomes of a High-Intensity Exercise Program for Children With Autism	Not Relevant to the Research Topic, Reviews, Registrations, Books, Patents
1439	Kozlenia, D. Popowczak, M. Szafraniec, R. Alvarez, C. Domaradzki, J.	2024	Changes in Muscle Mass and Strength in Adolescents Following High-Intensity Functional Training with Bodyweight Resistance Exercises in Physical Education Lessons	Not Relevant to the Research Topic, Reviews, Registrations, Books, Patents
1440	Koźlenia, Dawid Domaradzki, Jarosław	2021	Effects of Combination Movement Patterns Quality and Physical Performance on Injuries in Young Athletes	Not Relevant to the Research Topic, Reviews, Registrations, Books, Patents
1441	Kovacic, K. Zhang, L. Simpson, P. Miranda, A.	2018	Percutaneous electrical nerve field stimulation increases vagal tone in adolescents with functional abdominal pain disorders	Not Relevant to the Research Topic, Reviews, Registrations, Books, Patents
1442	Kovacic, K. Miranda, A. Chelimsky, T. Zhang, L. Simpson, P. Chelimsky, G.	2017	Percutaneous electrical nerve field stimulation (PENFS) increases vagal tone in adolescent functional abdominal pain disorders (aFAPDS)	Not Relevant to the Research Topic, Reviews, Registrations, Books, Patents
1443	Kovacic, K. Miranda, A. Chelimsky, T. Zhang, L. Simpson, P. Chelimsky, G.	2017	Percutaneous electrical nerve field stimulation (PENFS) increases vagal tone in adolescents with functional abdominal pain disorders	Not Relevant to the Research Topic, Reviews, Registrations, Books, Patents
1444	Kovac, M. Strel, J. Jurak, G. Leskosek, B. Dremelj, S. Kovac, P. Misigoj-Durakovic, M. Soric, M. Starc, G.	2013	Physical Activity; Physical Fitness Levels, Daily Energy Intake and Some Eating Habits of 11-Year-Old Children	Not Relevant to the Research Topic, Reviews, Registrations, Books, Patents
1445	Koutedakis, Y. Bouziotas, C.	2003	National physical education curriculum: motor and cardiovascular health related fitness in Greek adolescents	Not Relevant to the Research Topic, Reviews, Registrations, Books, Patents
1446	Koulouvaris, Panagiotis Tsolakis, Charilaos Tsekouras, Yiannis E. Donti, Olyvia Papagelopoulos, Panayiotis J.	2018	Obesity and physical fitness indices of children aged 5-12 years living on remote and isolated islands	Not Relevant to the Research Topic, Reviews, Registrations, Books, Patents
1447	Kösemen, Durmuş Samet Çetin, Süha Demirci, Deniz Babaoğlu, Kadir	2024	Evaluation of the Left Ventricular Myocardium Using Layer-Specific Strain Analysis in Adolescent Athletes Performing High-Intensity Interval Training	Not Relevant to the Research Topic, Reviews, Registrations, Books, Patents
1448	Koropanovski, N. Kukic, F. Jankovic, R. Kolarevic, D. Subosic, D. Orr, R. M.	2022	Intellectual Potential, Personality Traits, and Physical Fitness at Recruitment: Relationship with Academic Success in Police Studies	Not Relevant to the Research Topic, Reviews, Registrations, Books, Patents
1449	Koppel, Sjaan Muir, Carlyn Budd, Laurie Devlin, Anna Oxley, Jennie Charlton, Judith L. Newstead, Stuart	2013	Parents' attitudes, knowledge and behaviours relating to safe child occupant travel	Not Relevant to the Research Topic, Reviews, Registrations, Books, Patents
1450	Koning, Lisanne de Warnink-Kavelaars, Jessica van Vulpen, Liesbeth van der Hulst, Annelies Rombaut, Lies van Meulenbroek, Thijs Oosterlaan, Jaap Rameckers, Eugene Engelbert, Raoul	2025	Intensive physical training in children with heritable connective tissue disorders is feasible and safe: a pilot study	Not Relevant to the Research Topic, Reviews, Registrations, Books, Patents
1451	Kong, Z. Sze, T. M. Yu, J. J. Loprinzi, P. D. Xiao, T. Yeung, A. S. Li, C. Zhang, H. Zou, L.	2019	Tai Chi as an Alternative Exercise to Improve Physical Fitness for Children and Adolescents with Intellectual Disability	Not Relevant to the Research Topic, Reviews, Registrations, Books, Patents
1452	Kong, Lingfeng Cui, Yufei Gong, Qiang	2022	Duration of Daytime Napping Is Related to Physical Fitness among Chinese University Students	Not Relevant to the Research Topic, Reviews, Registrations, Books, Patents
1453	Kolomiitseva, O. Prykhodko, I. Prikhodko, A. Anatskyi, R. Turchynov, A. Fishev, S. Hunbina, S. Garkavyi, O.	2020	Efficiency of Physical Education of University Students Based on the Motivation Choice of the CrossFit Program	Not Relevant to the Research Topic, Reviews, Registrations, Books, Patents
1454	Koka, A.	2017	Effectiveness of a brief intervention using process-based mental simulations in promoting muscular strength in physical education	Not Relevant to the Research Topic, Reviews, Registrations, Books, Patents
1455	Kojić, Milan Protić Gava, Branka Bajin, Milan Vasiljević, Marko Bašić, Jasmina Stojaković, Dušan Ilić, Milena P.	2021	The Relationship between Foot Status and Motor Status in Preschool Children: A Simple, Comparative Observational Study	Not Relevant to the Research Topic, Reviews, Registrations, Books, Patents
1456	Koenen, Kathrin Knepper, Isabell Klodt, Madlen Osterberg, Anja Stratos, Ioannis Mittlmeier, Thomas Histing, Tina Menger, Michael D. Vollmar, Brigitte Bruhn, Sven Müller-Hilke, Brigitte	2017	Sprint Interval Training Induces A Sexual Dimorphism but does not Improve Peak Bone Mass in Young and Healthy Mice	Not Relevant to the Research Topic, Reviews, Registrations, Books, Patents
1457	Kobus, Magdalena Żądzińska, Elżbieta Michaelides, Marcos Parpa, Koulla	2022	Primary Headaches and Physical Performance: A Professional Youth Female Soccer Team Study	Not Relevant to the Research Topic, Reviews, Registrations, Books, Patents
1458	Kobel, Susanne Henle, Lea Laemmle, Christine Wartha, Olivia Szagun, Bertram Steinacker, Juergen Michael	2020	Intervention Effects of a Kindergarten-Based Health Promotion Programme on Motor Abilities in Early Childhood	Not Relevant to the Research Topic, Reviews, Registrations, Books, Patents
1459	Ko, Duk-Han Choi, Yong-Chul Lee, Dong-Soo	2021	The Effect of Short-Term Wingate-Based High Intensity Interval Training on Anaerobic Power and Isokinetic Muscle Function in Adolescent Badminton Players	Not Relevant to the Research Topic, Reviews, Registrations, Books, Patents
1460	Knudson, D. Johnston, D.	1998	Analysis of three test durations of the bench trunk-curl	Not Relevant to the Research Topic, Reviews, Registrations, Books, Patents
1461	Knijnik, J. Luguetti, C.	2021	Social justice narratives in academia: challenges, struggles and pleasures PETE educators face in understanding and enacting critical pedagogy in Brazil	Not Relevant to the Research Topic, Reviews, Registrations, Books, Patents
1462	Knapik, Joseph J. Sharp, Marilyn A. Darakjy, Salima Jones, Sarah B. Hauret, Keith G. Jones, Bruce H.	2006	Temporal changes in the physical fitness of US Army recruits	Not Relevant to the Research Topic, Reviews, Registrations, Books, Patents
1463	Klobucka, S. Ziakova, E. Klobucky, R.	2013	The effect of virtual reality environment during robotic-assisted locomotor training on gross motor functions in patients with cerebral palsy	Not Relevant to the Research Topic, Reviews, Registrations, Books, Patents
1464	Klobucka, S. Ziakova, E.	2013	Influence of virtual reality environment in robotic-assisted treadmill training on motor functions in children with cerebral palsy	Not Relevant to the Research Topic, Reviews, Registrations, Books, Patents
1465	Klobucká, S. Klobucký, R. Kollár, B.	2020	Effect of robot-assisted gait training on motor functions in adolescent and young adult patients with bilateral spastic cerebral palsy: a randomized controlled trial	Not Relevant to the Research Topic, Reviews, Registrations, Books, Patents
1466	Klein, Thorsten Worth, Annette Niessner, Claudia Hanssen-Doose, Anke	2025	Remote assessment of physical fitness via videoconferencing: a systematic review	Not Relevant to the Research Topic, Reviews, Registrations, Books, Patents
1467	Kjolhede, T. Vissing, K. Stenager, E. Petersen, T. Dalgas, U.	2013	Long-term progressive resistance training improves functional capacity for people with mild-moderate multiple sclerosis: preliminary data	Not Relevant to the Research Topic, Reviews, Registrations, Books, Patents
1468	Kişin, Berfin Savci, Sema Kahraman, Buse Ozcan Tanriverdi, Aylin Bozyer, Hazer Erçan Genç, Halise Zeynep Kir, Mustafa	2023	Activities of Daily Living, Physical Activity, Physical Fitness and Quality of Life in Children with Congenital Heart Disease: A Case-Control Study	Not Relevant to the Research Topic, Reviews, Registrations, Books, Patents
1469	Kirchenberger, T. Ketelhut, S. Ketelhut, R. G.	2021	Effects of Moderate- versus Mixed-Intensity Training on VO(2)peak in Young Well-Trained Rowers	Not Relevant to the Research Topic, Reviews, Registrations, Books, Patents
1470	King-Dowling, Sara Rodriguez, Christine Missiuna, Cheryl Timmons, Brian W. Cairney, John	2018	Health-related Fitness in Preschool Children with and without Motor Delays	Not Relevant to the Research Topic, Reviews, Registrations, Books, Patents
1471	King-Dowling, Sara Fortnum, Kathryn Chirico, Daniele Le, Tuyen Kwan, Matthew Y. W. Timmons, Brian W. Cairney, John	2024	Reliability of field- and laboratory-based assessments of health-related fitness in preschool-aged children	Not Relevant to the Research Topic, Reviews, Registrations, Books, Patents
1472	Kinaupenne, Manon Van Biervliet, Stephanie Van Hoorenbeeck, Kim Schaballie, Heidi Vandekerckhove, Kristof Demeyer, Heleen De Craemer, Marieke	2024	Lower physical activity levels in youth with Cystic Fibrosis compared to healthy controls: A multicentre comparative study	Not Relevant to the Research Topic, Reviews, Registrations, Books, Patents
1473	Kim, Sung-Tae Oh, Duck-Won Lee, Joon-Hee	2020	Initial Evidence on the Impact of Performance-Based Treadmill Training on Pulmonary Function and Physical Performance in a Child with Bronchopulmonary Dysplasia: Single-Subject Experimental Study	Not Relevant to the Research Topic, Reviews, Registrations, Books, Patents
1474	Kim, S. H. Lee, H. J. So, W. Y.	2018	THE RELATIONSHIP OF EXERCISE FREQUENCY TO BODY COMPOSITION AND PHYSICAL FITNESS IN DORMITORY-DWELLING UNIVERSITY STUDENTS	Not Relevant to the Research Topic, Reviews, Registrations, Books, Patents
1475	Kim, Jae-Woo Seo, Dong-Il Swearingin, B. So, Wi-Young	2013	Association between obesity and various parameters of physical fitness in Korean students	Not Relevant to the Research Topic, Reviews, Registrations, Books, Patents
1476	Kim, Ji-Woon Ko, Yeong-Chan Seo, Tae-Beom Kim, Young-Pyo	2018	Effect of circuit training on body composition, physical fitness, and metabolic syndrome risk factors in obese female college students	Not Relevant to the Research Topic, Reviews, Registrations, Books, Patents
1477	Kim, Hyo Jin Lee, Kyu-Jin Jeon, Yeon Jin Ahn, Moon Bae Jung, In Ah Kim, Shin Hee Cho, Won-Kyoung Cho, Kyoung Soon Park, So Hyun Jung, Min Ho Lee, Jin-Hee Suh, Byung-Kyu	2016	Relationships of physical fitness and obesity with metabolic risk factors in children and adolescents: Chungju city cohort study	Not Relevant to the Research Topic, Reviews, Registrations, Books, Patents
1478	Kim, H. B. Stebbins, C. L. Chai, J. H. Song, J. K.	2011	Taekwondo training and fitness in female adolescents	Not Relevant to the Research Topic, Reviews, Registrations, Books, Patents
1479	Kim, H. B. So, W. Y.	2015	EFFECT OF SIXTEEN WEEKS OF COMBINED EXERCISE ON BODY COMPOSITION, PHYSICAL FITNESS AND COGNITIVE FUNCTION IN KOREAN CHILDREN	Not Relevant to the Research Topic, Reviews, Registrations, Books, Patents
1480	Kilic, K. Vardar-Yagli, N. Dogru, D. Saglam, M. Calik-Kutukcu, E. Inal-Ince, D. Emiralioglu, N. Yalcin, E. Ozcelik, U. Kiper, N.	2023	Effects of online core stabilisation exercises on posture in cystic fibrosis children	Not Relevant to the Research Topic, Reviews, Registrations, Books, Patents
1481	Kilic, K. Vardar-Yagli, N. Dogru, D. Saglam, M. Calik-Kutukcu, E. Emiralioglu, N. Yalcin, E. Ozcelik, U. Kiper, N. Inal-Ince, D.	2023	Effects of core stabilization exercises on respiratory muscle strength in children with cystic fibrosis	Not Relevant to the Research Topic, Reviews, Registrations, Books, Patents
1482	Kilian, Yvonne Wehmeier, Udo F. Wahl, Patrick Mester, Joachim Hilberg, Thomas Sperlich, Billy	2016	Acute Response of Circulating Vascular Regulating MicroRNAs during and after High-Intensity and High-Volume Cycling in Children	Not Relevant to the Research Topic, Reviews, Registrations, Books, Patents
1483	Kilian, Yvonne Engel, Florian Wahl, Patrick Achtzehn, Silvia Sperlich, Billy Mester, Joachim	2016	Markers of biological stress in response to a single session of high-intensity interval training and high-volume training in young athletes	Not Relevant to the Research Topic, Reviews, Registrations, Books, Patents
1484	Kikuchi, K. Matsuda, T. Uchiyama, Y. Kakegawa, K. Kii, M. Ueda, S. Shimoda, S. Hamada, H. Yamashita, A. An, Q.	2024	Physical Therapy Intervention Effects Observed in Sit-To-Stand Motion and Balance Function in Cerebral Palsy: A Case Study	Not Relevant to the Research Topic, Reviews, Registrations, Books, Patents
1485	Kidokoro, Tetsuhiro Tomkinson, Grant R. Lang, Justin J. Suzuki, Koya	2023	Physical fitness before and during the COVID-19 pandemic: Results of annual national physical fitness surveillance among 16,647,699 Japanese children and adolescents between 2013 and 2021	Not Relevant to the Research Topic, Reviews, Registrations, Books, Patents
1486	Kidokoro, T. Tanaka, H. Naoi, K. Ueno, K. Yanaoka, T. Kashiwabara, K. Miyashita, M.	2016	Sex-specific associations of moderate and vigorous physical activity with physical fitness in adolescents	Not Relevant to the Research Topic, Reviews, Registrations, Books, Patents
1487	Kidokoro, Tetsuhiro Edamoto, Kanako	2021	Improvements in Physical Fitness are Associated with Favorable Changes in Blood Lipid Concentrations in Children	Not Relevant to the Research Topic, Reviews, Registrations, Books, Patents
1488	Kibayashi, M.	2011	The relationships among child's ability of mastication, dietary behaviour and physical fitness	Not Relevant to the Research Topic, Reviews, Registrations, Books, Patents
1489	Kibar, S. Yardimci, FÖ Evcik, D. Ay, S. Alhan, A. Manço, M. Ergin, E. S.	2016	Can a pilates exercise program be effective on balance, flexibility and muscle endurance? A randomized controlled trial	Not Relevant to the Research Topic, Reviews, Registrations, Books, Patents
1490	Khoury, Michael Phillips, Devin B. Wood, Peter W. Mott, William R. Stickland, Michael K. Boulanger, Pierre Rempel, Gwen R. Conway, Jennifer Mackie, Andrew S. Khoo, Nee S.	2020	Cardiac rehabilitation in the paediatric Fontan population: development of a home-based high-intensity interval training programme	Not Relevant to the Research Topic, Reviews, Registrations, Books, Patents
1491	Khoo, Selina Al-Shamli, Ali Khalifa	2012	Leisure-time physical activity and physical fitness of male adolescents in Oman	Not Relevant to the Research Topic, Reviews, Registrations, Books, Patents
1492	Khammassi, Marwa Ouerghi, Nejmeddine Hadj-Taieb, Sameh Feki, Moncef Thivel, David Bouassida, Anissa	2018	Impact of a 12-week high-intensity interval training without caloric restriction on body composition and lipid profile in sedentary healthy overweight/obese youth	Not Relevant to the Research Topic, Reviews, Registrations, Books, Patents
1493	Khammassi, Marwa Miguet, Maud Julian, Valérie Cardenoux, Charlotte Boirie, Yves Duclos, Martine Pereira, Bruno Thivel, David	2020	Psycho-Physiological Responses to a 4-Month High-Intensity Interval Training-Centered Multidisciplinary Weight-Loss Intervention in Adolescents with Obesity	Not Relevant to the Research Topic, Reviews, Registrations, Books, Patents
1494	Khair, K. Holland, M. Griffioen, A. Bladen, M. McLaughlin, P. Von-Mackensen, S.	2016	Subjective physical functioning and health-related quality of life in children with severe haemophilia in the UK-Results of the SO-FIT study	Not Relevant to the Research Topic, Reviews, Registrations, Books, Patents
1495	Khair, K. Holland, M. Bladen, M. McLaughlin, P. Von Mackesen, S.	2017	Study of physical function in adolescents with haemophilia: the so-fit study	Not Relevant to the Research Topic, Reviews, Registrations, Books, Patents
1496	Ketelhut, S. Kircher, E. Ketelhut, S. R. Wehlan, E. Ketelhut, K.	2020	Effectiveness of Multi-activity, High-intensity Interval Training in School-aged Children	Not Relevant to the Research Topic, Reviews, Registrations, Books, Patents
1497	Kesting, S. Weeber, P. Schönfelder, M. Pfluger, A. Wackerhage, H. von Luettichau, I.	2022	A Bout of High-Intensity Interval Training (HIIT) in Children and Adolescents during Acute Cancer Treatment-A Pilot Feasibility Study	Not Relevant to the Research Topic, Reviews, Registrations, Books, Patents
1498	Kenmoku, T. Kamegaya, M. Saisu, T. Ochiai, N. Iwakura, N. Iwase, D. Takahashi, K. Takaso, M.	2013	Athletic ability of school-age children after satisfactory treatment of congenital clubfoot	Not Relevant to the Research Topic, Reviews, Registrations, Books, Patents
1499	Kenis-Coskun, Ozge Giray, Esra Eren, Beyhan Ozkok, Ozlem Karadag-Saygi, Evrim	2016	Evaluation of postural stability in children with hemiplegic cerebral palsy	Not Relevant to the Research Topic, Reviews, Registrations, Books, Patents
1500	Kempert, Heidi Benore, Ethan	2023	Functionally relevant physical exercises as an objective measure of clinical improvement in pediatric chronic pain	Not Relevant to the Research Topic, Reviews, Registrations, Books, Patents
1501	Kemper, H. C. de Vente, W. van Mechelen, W. Twisk, J. W.	2001	Adolescent motor skill and performance: is physical activity in adolescence related to adult physical fitness?	Not Relevant to the Research Topic, Reviews, Registrations, Books, Patents
1502	Keles, A. Deliceoglu, G.	2021	Determination by priority weight of motoric function in children by age groups	Not Relevant to the Research Topic, Reviews, Registrations, Books, Patents
1503	Keesing, A. Ooi, M. Wu, O. Ye, X. H. Shaw, L. Wünsche, B. C. Acm,	2019	HIIT With Hits - Using Music and Gameplay to Induce HIIT in Exergames	Not Relevant to the Research Topic, Reviews, Registrations, Books, Patents
1504	Ke, Dandan Maimaitijiang, Remili Shen, Shaoshuai Kishi, Hidetada Kurokawa, Yusuke Suzuki, Koya	2022	Field-based physical fitness assessment in preschool children: A scoping review	Not Relevant to the Research Topic, Reviews, Registrations, Books, Patents
1505	Ke, Dandan Lu, Dajiang Cai, Guang Wang, Xiaofei Zhang, Jing Suzuki, Koya	2021	Chronological and Skeletal Age in Relation to Physical Fitness Performance in Preschool Children	Not Relevant to the Research Topic, Reviews, Registrations, Books, Patents
1506	Kct,	2020	The Effect of robot-assisted hand training on functional recovery in children with cerebral palsy	Not Relevant to the Research Topic, Reviews, Registrations, Books, Patents
1507	Kct,	2020	The Effects of Brain Computer Interface based Functional Electrical Stimulation training on hand function and brain activation for patient with cerebral palsy	Not Relevant to the Research Topic, Reviews, Registrations, Books, Patents
1508	Kct,	2019	Effects of Biofeedback training on the Stability of Shoulder joint in Adolescent Baseball Players with Impingement	Not Relevant to the Research Topic, Reviews, Registrations, Books, Patents
1509	Kaynat, S. Ru, L. X. ul Haq, M. Z. Filiz, B. Riasat, R. Saeed, N.	2021	Comparative study on the Body Physique and Physical Fitness Indexes of Chinese Male University Students and Pakistani Male International Students in China	Not Relevant to the Research Topic, Reviews, Registrations, Books, Patents
1510	Kaya, M. Ucgun, H. Karaaslan, B. G. Kiykim, A. Kulli, H. D.	2025	Determinants of Exercise Capacity in Children and Adolescents with Asthma: A Comparative Case-Control Study	Not Relevant to the Research Topic, Reviews, Registrations, Books, Patents
1511	Kaya Karas, O. Turker, D. Karayazgan, S. Kerem-Gunel, M. Baltaci, Y. G. Atasavun Uysal, S.	2014	The effects of Kinesio Taping® on activity and participation in children with unilateral spastic cerebral palsy: two blind-randomized control trials	Not Relevant to the Research Topic, Reviews, Registrations, Books, Patents
1512	Kaya Kara, O. Atasavun Uysal, S. Turker, D. Karayazgan, S. Gunel, M. K. Baltaci, G.	2015	The effects of Kinesio Taping on body functions and activity in unilateral spastic cerebral palsy: a single-blind randomized controlled trial	Not Relevant to the Research Topic, Reviews, Registrations, Books, Patents
1513	Katzmarzyk, P. T. Malina, R. M. Song, T. M. Bouchard, C.	1998	Physical activity and health-related fitness in youth: a multivariate analysis	Not Relevant to the Research Topic, Reviews, Registrations, Books, Patents
1514	Katzmarzyk, P. T. Malina, R. M. Bouchard, C.	1999	Physical activity, physical fitness, and coronary heart disease risk factors in youth: The Quebec Family Study	Not Relevant to the Research Topic, Reviews, Registrations, Books, Patents
1515	Katzmarzyk, P. T. Malina, R. M. Bouchard, C.	1999	Physical activity, physical fitness, and coronary heart disease risk factors in youth: the Québec Family Study	Not Relevant to the Research Topic, Reviews, Registrations, Books, Patents
1516	Katz-Leurer, M. Rotem, H. Keren, O. Meyer, S.	2009	The effects of a 'home-based' task-oriented exercise programme on motor and balance performance in children with spastic cerebral palsy and severe traumatic brain injury	Not Relevant to the Research Topic, Reviews, Registrations, Books, Patents
1517	Katz-Leurer, M. Eisenstein, E. Liebermann, D. G.	2008	Feasibility of motor capability training at home in children with acquired brain injury	Not Relevant to the Research Topic, Reviews, Registrations, Books, Patents
1518	Katić, Ratko Srhoj, Ljerka Pazanin, Ratomir	2005	Integration of coordination into the morphological-motor system in male children aged 7-11 years	Not Relevant to the Research Topic, Reviews, Registrations, Books, Patents
1519	Katić, Ratko Bala, Gustav Barović, Zdenka	2012	Gender differentiations of cognitive-motor functioning in prepubertal and pubertal children	Not Relevant to the Research Topic, Reviews, Registrations, Books, Patents
1520	Kaster, T. Dooley, F. L. Fitzgerald, J. S. Walch, T. J. Annandale, M. Ferrar, K. Lang, J. J. Smith, J. J. Tomkinson, G. R.	2020	Temporal trends in the sit-ups performance of 9,939,289 children and adolescents between 1964 and 2017	Not Relevant to the Research Topic, Reviews, Registrations, Books, Patents
1521	Kasovic, M. Stefan, L. Zvonar, M. Cepkova, A. Sagat, P. Bartik, P.	2020	Establishing sex- And age-specific percentile curves for some aspects of physical fitness in adolescents from the City of Zagreb	Not Relevant to the Research Topic, Reviews, Registrations, Books, Patents
1522	Kasović, Mario Štefan, Lovro Petrić, Vilko Štemberger, Vesna Blažević, Iva	2021	Functional endurance capacity is associated with multiple other physical fitness components in 7-14-year-olds: a cross-sectional study	Not Relevant to the Research Topic, Reviews, Registrations, Books, Patents
1523	Kasović, Mario Štefan, Lovro Petrić, Vilko	2021	Secular trends in health-related physical fitness among 11-14-year-old Croatian children and adolescents from 1999 to 2014	Not Relevant to the Research Topic, Reviews, Registrations, Books, Patents
1524	Kasović, Mario Oreški, Ana Vespalec, Tomaš Štefan, Andro Štefan, Lovro	2024	Does muscular fitness predict cardiorespiratory fitness in adolescent girls? A 3-year follow-up study	Not Relevant to the Research Topic, Reviews, Registrations, Books, Patents
1525	Kasović, Mario Oreški, Ana Vespalec, Tomaš Jenčíková, Kateřina Štefan, Lovro	2022	Tracking of health-related physical fitness in adolescent girls: a 3-year follow-up study	Not Relevant to the Research Topic, Reviews, Registrations, Books, Patents
1526	Kasović, Mario Oreški, Ana Vespalec, Tomáš Gimunová, Marta Štefan, Lovro	2022	Associations between Fat Mass and Fat Free Mass with Physical Fitness in Adolescent Girls: A 3-Year Longitudinal Study	Not Relevant to the Research Topic, Reviews, Registrations, Books, Patents
1527	Karppanen, Anna-Kaisa Ahonen, Sanna-Mari Tammelin, Tuija Vanhala, Marja Korpelainen, Raija	2012	Physical activity and fitness in 8-year-old overweight and normal weight children and their parents	Not Relevant to the Research Topic, Reviews, Registrations, Books, Patents
1528	Karpouzi, C. Kypraiou, A. Mougios, V. Petridou, A.	2025	Effects of protein supplementation during pilates training on body composition, core muscle endurance, and joint flexibility in trained women: a randomized controlled trial	Not Relevant to the Research Topic, Reviews, Registrations, Books, Patents
1529	Karlsson, A. Norrlin, S. Silander, H. C. Dahl, M. Lanshammar, H.	2000	Amplitude and frequency analysis of force plate data in sitting children with and without MMC	Not Relevant to the Research Topic, Reviews, Registrations, Books, Patents
1530	Kargarfard, M. Lam, E. T. Shariat, A. Asle Mohammadi, M. Afrasiabi, S. Shaw, I. Shaw, B. S.	2016	Effects of endurance and high intensity training on ICAM-1 and VCAM-1 levels and arterial pressure in obese and normal weight adolescents	Not Relevant to the Research Topic, Reviews, Registrations, Books, Patents
1531	Kara, E.	2021	INFLUENCE OF 12-WEEK ARTISTIC GYMNASTICS TRAINING ON CHILDREN'S STRENGTH AND BALANCE PERFORMANCE	Not Relevant to the Research Topic, Reviews, Registrations, Books, Patents
1532	Kao, S. C. Baumgartner, N. Noh, K. Wang, C. H. Schmitt, S.	2023	Acute effects of intense interval versus aerobic exercise on children's behavioral and neuroelectric measures of inhibitory control	Not Relevant to the Research Topic, Reviews, Registrations, Books, Patents
1533	Kantanen, S. Räsänen, K. Kolho, K. L. Huhtala, H. Sipilä, K. Pörsti, I. Vekara, L. Piippo-Savolainen, E. Lakka, T. Arikoski, P. Hiltunen, P.	2025	Impaired physical fitness in pediatric inflammatory bowel disease	Not Relevant to the Research Topic, Reviews, Registrations, Books, Patents
1534	Kandrac, R. Peric, T. Dzugas, D. Kacur, P. Tomkova, P. Kokinda, M. Turek, M.	2020	The use of individual sports profiles of child athletes and nonathletes in recommending sports to be practiced	Not Relevant to the Research Topic, Reviews, Registrations, Books, Patents
1535	Kandrac, R. Kokinda, M. Ruzbarsky, P. Turek, M. Jancosek, M. Zvonar, M. Balint, G.	2021	Health-related physical fitness in Slovak youth	Not Relevant to the Research Topic, Reviews, Registrations, Books, Patents
1536	Kanai, Akira Kiyama, Sachiko Goto, Hiroshi Tomita, Hidehito Tanaka, Ayuko Kunimi, Mitsunobu Okada, Tsutomu Nakai, Toshiharu	2016	Use of the sit-to-stand task to evaluate motor function of older adults using telemetry	Not Relevant to the Research Topic, Reviews, Registrations, Books, Patents
1537	Kamp, G. A. Mul, D. Waelkens, J. J. Jansen, M. Delemarre-van de Waal, H. A. Verhoeven-Wind, L. Frölich, M. Oostdijk, W. Wit, J. M.	2001	A randomized controlled trial of three years growth hormone and gonadotropin-releasing hormone agonist treatment in children with idiopathic short stature and intrauterine growth retardation	Not Relevant to the Research Topic, Reviews, Registrations, Books, Patents
1538	Kalantari, Hassan-Ali Esmaeilzadeh, Samad	2016	Association between academic achievement and physical status including physical activity, aerobic and muscular fitness tests in adolescent boys	Not Relevant to the Research Topic, Reviews, Registrations, Books, Patents
1539	Kahl, H. Emmel, J.	2002	The examination of motor activity in the pilot study of the national health interview and examination survey for children and adolescents	Not Relevant to the Research Topic, Reviews, Registrations, Books, Patents
1540	Kahl, H. Emmel, J.	2002	The motor activity study segment as pilot study of The Child and Adolescent Health Survey	Not Relevant to the Research Topic, Reviews, Registrations, Books, Patents
1541	Kabasakalis, Athanasios Nikolaidis, Stefanos Tsalis, George Mougios, Vassilis	2020	Response of Blood Biomarkers to Sprint Interval Swimming	Not Relevant to the Research Topic, Reviews, Registrations, Books, Patents
1542	Kabasakalis, Athanasios Nikolaidis, Stefanos Tsalis, George Christoulas, Kosmas Mougios, Vassilis	2019	Effects of sprint interval exercise dose and sex on circulating irisin and redox status markers in adolescent swimmers	Not Relevant to the Research Topic, Reviews, Registrations, Books, Patents
1543	Jürimäe, Toivo Saar, Meeli	2003	Self-perceived and actual indicators of motor abilities in children and adolescents	Not Relevant to the Research Topic, Reviews, Registrations, Books, Patents
1544	Jürimäe, T. Saar, M.	1998	Shuttle-run test:: The role of jumping ability, flexibility, coordination and balance	Not Relevant to the Research Topic, Reviews, Registrations, Books, Patents
1545	Juric, P. Dudley, D. A. Petocz, P.	2023	Does incorporating high intensity interval training in physical education classes improve fitness outcomes of students? A cluster randomized controlled trial	Not Relevant to the Research Topic, Reviews, Registrations, Books, Patents
1546	Jurak, G. Strel, J. Leskosek, B. Kovaz, M.	2011	INFLUENCE OF THE ENHANCED PHYSICAL EDUCATION CURRICULUM ON CHILDREN'S PHYSICAL FITNESS	Not Relevant to the Research Topic, Reviews, Registrations, Books, Patents
1547	Jung, Youngmin Chung, Eun-Jung Chun, Hye-Lim Lee, Byoung-Hee	2020	Effects of whole-body vibration combined with action observation on gross motor function, balance, and gait in children with spastic cerebral palsy: a preliminary study	Not Relevant to the Research Topic, Reviews, Registrations, Books, Patents
1548	Jung, K. S. Jung, J. H. In, T. S. Cho, H. Y.	2020	The Effectiveness of Trunk Stabilization Exercise Combined with Vibration for Adolescent Patients with Nonspecific Low Back Pain	Not Relevant to the Research Topic, Reviews, Registrations, Books, Patents
1549	Jung, H. C. Lee, S. Kang, H. J. Seo, M. W. Kim, H. B. Song, J. K.	2016	Taekwondo training improves CVD risk factors in obese male adolescents	Not Relevant to the Research Topic, Reviews, Registrations, Books, Patents
1550	Jukic, I. Prnjak, K. Zoellner, A. Tufano, J. J. Sekulic, D. Salaj, S.	2019	The Importance of Fundamental Motor Skills in Identifying Differences in Performance Levels of U10 Soccer Players	Not Relevant to the Research Topic, Reviews, Registrations, Books, Patents
1551	Jouira, G. Rebai, H. Alexe, D. I. Sahli, S.	2025	Postural Balance in Boys With Intellectual Disabilities Who Participate in Soccer Training	Not Relevant to the Research Topic, Reviews, Registrations, Books, Patents
1552	Jouira, Ghada Rebai, Haithem Alexe, Dan Iulian Sahli, Sonia	2024	Postural Balance in Boys With Intellectual Disabilities Who Participate in Soccer Training	Not Relevant to the Research Topic, Reviews, Registrations, Books, Patents
1553	Jotov, N. Rajkovic, Z. Miletic, V.	2022	LEVELS OF TRANSFORMATIONAL CHANGES IN MOTOR STATUS OF PRESCHOOL CHILDREN UNDER THE INFLUENCE OF DIFFERENT MODELS OF EXERCISE PROGRAMS	Not Relevant to the Research Topic, Reviews, Registrations, Books, Patents
1554	Jordens, P.	2002	Finiteness in early child Dutch	Not Relevant to the Research Topic, Reviews, Registrations, Books, Patents
1555	Jones, P. R.	2019	Sit still and pay attention: Using the Wii Balance-Board to detect lapses in concentration in children during psychophysical testing	Not Relevant to the Research Topic, Reviews, Registrations, Books, Patents
1556	Jones, M. A. Stratton, G. Reilly, T. Unnithan, V. B.	2005	Biological risk indicators for recurrent non-specific low back pain in adolescents	Not Relevant to the Research Topic, Reviews, Registrations, Books, Patents
1557	Jones, M. A. Buis, J. M. Harris, I. D.	1986	RELATIONSHIPS OF RACE AND SEX TO PHYSICAL AND MOTOR MEASURES	Not Relevant to the Research Topic, Reviews, Registrations, Books, Patents
1558	Johnson, N. L. Bekhet, A. K. Zint, E. Wang, J. N. Pena, S. Van Hecke, A. V. Ng, A. V.	2025	Exercise for parents of individuals with autism spectrum disorder: a mixed method pilot study	Not Relevant to the Research Topic, Reviews, Registrations, Books, Patents
1559	Johnson, N. L. Bekhet, A. K. Zint, E. Wang, J. Pena, S. Van Hecke, A. Garnier-Villarreal, M. Ng, A.	2024	Correlations of Physical and Psychological Health in Parents of Individuals With Autism Spectrum Disorder	Not Relevant to the Research Topic, Reviews, Registrations, Books, Patents
1560	Jin, H. M. Yang, E. H.	2014	Impact of aerobic and resistance exercise training on body composition and basic physical fitness in obese adolescent	Not Relevant to the Research Topic, Reviews, Registrations, Books, Patents
1561	Jie, Chang Xugui, Sun Min, Zhang Ergang, Zhu Hongwu, Wang Jun, Sun	2023	The influence of home isolation during COVID-19 on the physical fitness development of college students: a study utilizing repeated measures analysis of variance	Not Relevant to the Research Topic, Reviews, Registrations, Books, Patents
1562	Jiang, Ruichen Xie, Chun Shi, Jilong Mao, Xuechen Huang, Qin Meng, Fanying Ji, Zhiguang Li, Anmin Zhang, Chunhua	2021	Comparison of physical fitness and mental health status among school-age children with different sport-specific training frequencies	Not Relevant to the Research Topic, Reviews, Registrations, Books, Patents
1563	Jia, X. Y. Wang, J. H. Zhu, Y. X. Ji, W. J. Cao, B.	2022	Cooling effect of elevated ambient air velocity on thermal comfort when sitting after walking	Not Relevant to the Research Topic, Reviews, Registrations, Books, Patents
1564	Jia, Hong Wan, Bin Bu, Te Luo, Yang Ma, Weiping Huang, Sen Gang, Liang Deng, Wei Liu, Zeyong	2022	Chinese physical fitness standard for campus football players: A pilot study of 765 children aged 9 to 11	Not Relevant to the Research Topic, Reviews, Registrations, Books, Patents
1565	Ji, Z. Q. Wang, H. H. Jiang, G. P. Li, X. L. Li, L.	2016	A Computer Simulation System used for Analyzing Balance Control Strategy during an Unexpected Slip	Not Relevant to the Research Topic, Reviews, Registrations, Books, Patents
1566	Ji, Z. Zhou, H. T. Zou, Z. K. Guo, X. Zhang, X. Cao, H. Jiang, Z. D. Ren, X. Wang, A. L. Cao, J. M.	2021	Research on the influence of 12-week basic load resistance training on the physical fitness of flight students in an aviation school	Not Relevant to the Research Topic, Reviews, Registrations, Books, Patents
1567	Ji, Xueyan Samsudin, Shamsulariffin Bin Hassan, Muhammad Zarif Bin Farizan, Noor Hamzani Yuan, Yubin Chen, Wang	2025	The application of suitable sports games for junior high school students based on deep learning and artificial intelligence	Not Relevant to the Research Topic, Reviews, Registrations, Books, Patents
1568	Ji, Hao Zong Bai, Cui Jin Yun, Yang Dong, Wu Xiang Yi, Qian Ze Ping, Wu Dan Yi, Tang Xia, Zheng Hong Min, Zhang Zhi Long, Xu Jing Fei, Zhang Teng Ji, Wang Jun Zhen, Li Zhuang, Gao Ke, Li Ying	2023	Relationships between athletic ability and academic performance in primary school students: A 3-year follow-up study	Not Relevant to the Research Topic, Reviews, Registrations, Books, Patents
1569	Ji, H. Z. Bai, C. J. Yun, Y. Dong, W. X. Yi, Q. Z. Ping, W. D. Yi, T. Xia, Z. H. Min, Z. Z. Long, X. J. Fei, Z. T. Ji, W. J. Zhen, L. Zhuang, G. Ke, L. Y.	2022	Relationships between athletic ability and academic performance in primary school students: A 3-year follow-up study	Not Relevant to the Research Topic, Reviews, Registrations, Books, Patents
1570	Jeon, M. Choi, J. Y. Song, Y. Lee, S. R. Yang, S. S.	2022	The effect of robot-assisted hand training on functional recovery in children with cerebral palsy: a single-blinded randomized controlled trial	Not Relevant to the Research Topic, Reviews, Registrations, Books, Patents
1571	Jensen, A. E. Niederberger, B. Jaworski, R. Devaney, J. M. Turcotte, L. P. Kelly, K. R.	2019	TNF-α Stress Response Is Reduced Following Load Carriage Training	Not Relevant to the Research Topic, Reviews, Registrations, Books, Patents
[truncated: 804 more rows]
