# Supplementary material for: Effectiveness of sprint interval training in enhancing adolescent physical fitness: a systematic review and meta-analysis
Source: PeerJ. 2026 Jun 2;14:e21252. doi: 10.7717/peerj.21252 (PMC13239486; doi:10.7717/peerj.21252)
Supplement: Supplemental Information 4 [file peerj-14-21252-s004.xlsx]

## Sheet: Aerobic capacity
study	n1	m1	s1	n2	m2	s2	outcome measure
Racil 2016	23	2.5	1.05357	19	0.5	1.45258	VO2max
Racil 2013	11	2.8	1.8	12	0.5	1.45258	VO2max
Martin 2019	30	3.53	6.61753	26	-3.69	5.82505	VO2max
Martin 2015	26	1.66	0.992321	23	-3.46	0.936429	VO2max
Cao 2022（a）	15	6.1	2.28692	15	-0.2	2.51595	VO2max
Xu 2024	10	2.7	1.25204	10	0.03	2.78264	VO2max
Cao 2022（b）	20	4.5	2.81603	20	1.8	3.2	VO2max
Chuensiri 2018	11	4.7	1.05357	15	0.8	1.253	VO2max
Boer 2014	17	-0.1	5.01199	14	-1.3	5.23737	VO2max
Seo （2019）（1：2）	12	5.3	8.40208	11	-0.1	6.0956	VO2max
Seo （2019）（1：4）	12	4.4	6.75256	11	-0.1	6.0956	VO2max
Seo （2019）（1：8）	12	3.5	3.70247	11	-0.1	6.0956	VO2max
Salus 2022	14	3.3	1.31149	14	0.4	1.47309	VO2max

## Sheet: Anaerobic Capacity
study	n1	m1	s1	n2	m2	s2	outcome measure
Xu 2024	10	53	45.1331	10	7	38.4318	PP
Seo （2019）（1：2）	12	0	112.884	11	0	92.5413	PP
Seo （2019）（1：4）	12	68.28	175.927	11	0	92.5413	PP
Seo （2019）（1：8）	12	80.69	70.1583	11	0	92.5413	PP
Xu 2024	10	27	31.607	10	4	14.1774	AP
Seo （2019）（1：2）	12	30.13	37.3538	11	2.32	58.0836	AP
Seo （2019）（1：4）	12	60.26	98.6942	11	2.32	58.0836	AP
Seo （2019）（1：8）	12	71.85	48.8356	11	2.32	58.0836	AP

## Sheet: Jumping ability
study	n1	m1	s1	n2	m2	s2	outcome measure
Abassi 2023	13	1.3	1.03591	12	0.1	0.990152	SJ
Racil 2016	23	1.8	2.3516	19	0.3	1.45258	SJ
Xu 2024	10	2.1	2.25167	10	0.9	1.85203	SJ
Michailidis 2023	15	-1.04	5.67546	14	0.52	6.71661	SJ
Abassi 2023	13	1.7	0.828312	12	-0.1	0.668132	CMJ
Racil 2016	23	2.3	2.80535	19	0.4	2.35797	CMJ
Xu 2024	10	1.9	2.48797	10	0.5	2.2	CMJ
Michailidis 2023	15	-1.45	4.69549	14	-0.22	4.99484	CMJ
Ferley 2020（INC）	17	5	9.58175	15	1.2	11.4328	CMJ
Ferley 2020（LEV）	14	3.1	8.87074	15	1.2	11.4328	CMJ
Derakhti 2022（RST）	8	1.5	4.48442	6	-0.5	4.12432	CMJ
Derakhti 2022（UST ）	10	1.81	4.85077	6	-0.5	4.12432	CMJ
Abassi 2023	13	2.5	11.0407	12	-0.1	8.92422	SLJ
Ferley 2020（INC）	17	15.4	30.3946	15	3.2	36.2769	SLJ
Ferley 2020（LEV）	14	6.6	29.0083	15	3.2	36.2769	SLJ
Derakhti 2022（RST）	8	12.1	19.0371	6	-2.3	12.8059	SLJ
Derakhti 2022（UST ）	10	12.2	16.2355	6	-2.3	12.8059	SLJ

## Sheet: Body composition
study	n1	m1	s1	n2	m2	s2	outcome measure
Abassi 2023	13	-2.4	3.47409	12	0.1	5.15057	BMI
Sun 2024	6	-0.1	2.3	6	0	1.7	BMI
Racil 2013	11	-3.2	6.05558	12	-0.5	5.60268	BMI
Abassi 2020	8	-2.1	3.33904	8	0.1	4.91661	BMI
Martin 2015	26	-0.6	2.40624	23	0.2	3.10483	BMI
Cao 2022（a）	15	-1.8	1.05357	15	1	0.916515	BMI
Cao 2022（b）	20	-1.7	1.55242	20	-0.3	1.60935	BMI
Chuensiri 2018	11	-1.4	1.35277	15	-0.9	1.6	BMI
Boer 2014	17	-0.7	4.7	14	0	3.06105	BMI
Abassi 2022	13	-2.4	3.47409	12	0.1	5.15057	BMI
Abassi 2023	13	-1.6	3.43004	12	0.5	3.14644	BFP
Sun 2024	6	-1.5	8.65043	6	-0.4	7.70909	BFP
Racil 2016	23	-2.8	1.53948	19	0.3	1.95192	BFP
Racil 2013	11	-2.9	1.51327	12	-0.4	1.37477	BFP
Abassi 2020	8	-2.3	2.1998	8	0.3	3.7416	BFP
Cao 2022（a）	15	-2.2	3.95095	15	1.2	1.9	BFP
Cao 2022（b）	20	-4.1	7.95424	20	0.4	7.35459	BFP
Chuensiri 2018	11	-0.4	0.9	15	-1	1.05357	BFP
Michailidis 2023	15	0.1	2.26495	14	0.2	2.75136	BFP
Boer 2014	17	-3.8	6.95054	14	0	7.05053	BFP
Abassi 2022	13	-1.6	3.38554	12	0.5	3.15701	BFP
Salus 2022	14	-1.9	1.41067	14	-0.7	1.9	BFP

## Sheet: Sprint ability
study	n1	m1	s1	n2	m2	s2	outcome measure
Abassi 2023	13	-0.28	0.949368	12	0	0.0754983	10m
Michailidis 2023	15	-0.2	0.06	14	0.02	0.0754983	10m
Derakhti 2022（RST）	8	-0.14	0.180278	6	0.03	0.149332	10m
Derakhti 2022（UST）	10	0.06	0.266646	6	0.03	0.149332	10m
Abassi 2023	13	-0.14	0.222711	12	0.04	0.200749	20m
Xu 2024	10	-0.16	0.155242	10	-0.01	0.157162	20m
Derakhti 2022（RST）	8	-0.17	0.19975	6	0.05	0.156205	20m
Derakhti 2022（UST）	10	0.06	0.327414	6	0.05	0.156205	20m
Abassi 2023	13	-0.38	0.295127	12	0.04	0.0953939	30m
Michailidis 2023	15	-0.07	0.132288	14	0.01	0.173494	30m
Derakhti 2022（RST）	8	-0.19	0.222711	6	0.09	0.173205	30m
Derakhti 2022（UST）	10	0.03	0.432088	6	0.09	0.173205	30m

## Sheet: Change-of-direction ability
study	n1	m1	s1	n2	m2	s2	outcome measure
Abassi 2023	13	-1	1.14765	12	0.1	0.945992	T test
Xu 2024	10	-0.29	0.150997	10	-0.07	0.121244	T test
Seo （2019）（1：2）	12	-0.3	0.315119	11	0	0.620242	T test
Seo （2019）（1：4）	12	-0.3	0.173205	11	0	0.620242	T test
Seo （2019）（1：8）	12	-0.3	0.302655	11	0	0.620242	T test
